# Supplementary material for: BCAT1 binds the RNA-binding protein ZNF423 to activate autophagy via the IRE1-XBP-1-RIDD axis in hypoxic PASMCs
Source: Cell Death Dis. 2020 Sep 16;11(9):764. doi: 10.1038/s41419-020-02930-y (PMC7494854; doi:10.1038/s41419-020-02930-y)
Supplement: Supplementary file 8 — Table 2-JASPAR data [file 41419_2020_2930_MOESM8_ESM.xls]

## Sheet: JASPAR
JASPAR
Matrix ID	Name	Score	Relative score	Sequence ID	Start	End	Strand	Predicted sequence
MA0142.1	Pou5f1::Sox2	13.6817	0.871941	NC	1764	1778	-	CTTTGATATGCACTT
MA0792.1	POU5F1B	11.3157	0.926664	NC	1929	1937	+	TATTTAAAT
MA0792.1	POU5F1B	8.91271	0.879056	NC	1930	1938	-	CATTTAAAT
MA0792.1	POU5F1B	8.82772	0.877372	NC	390	398	-	AATGCATAT
MA0792.1	POU5F1B	8.72608	0.875359	NC	1512	1520	-	TATTTAAAA
MA0792.1	POU5F1B	7.8828	0.858652	NC	1396	1404	+	GATGCAAAG
MA0792.1	POU5F1B	7.65337	0.854107	NC	1909	1917	+	TATACAAAA
MA0792.1	POU5F1B	7.42044	0.849492	NC	1779	1787	+	GATGCAAAC
MA0792.1	POU5F1B	6.80868	0.837372	NC	1301	1309	-	AATGTAAAC
MA0792.1	POU5F1B	6.27023	0.826704	NC	391	399	+	TATGCATTT
MA0792.1	POU5F1B	5.15389	0.804588	NC	1624	1632	+	TTTGCAGAT
MA0628.1	POU6F1	5.96641	0.803745	NC	1943	1952	+	AAAAATTAAA
MA0628.1	POU6F1	5.96641	0.803745	NC	1943	1952	-	TTTAATTTTT
MA0793.1	POU6F2	7.4714	0.847335	NC	120	129	+	ACCTAATTCT
MA0793.1	POU6F2	7.45162	0.846956	NC	1430	1439	-	GCCGAATTAT
MA0065.2	Pparg::Rxra	8.81573	0.81428	NC	1634	1648	+	TTTAGAGAAAGGTTA
MA0065.2	Pparg::Rxra	8.26261	0.805273	NC	162	176	-	GAAGGGGAAGGGAGA
MA0508.1	PRDM1	10.7928	0.848906	NC	142	156	-	AAAAAGAAAAATTGA
MA0508.1	PRDM1	10.0413	0.839191	NC	1948	1962	+	TTAAAGAGAAAAGGA
MA0508.1	PRDM1	9.30157	0.829628	NC	1830	1844	+	AGGCGGTGAAAGGAG
MA0508.2	PRDM1	9.16295	0.876705	NC	280	289	-	AGACTTTCTA
MA0508.1	PRDM1	8.30633	0.816762	NC	150	164	-	AGACAGAGAAAAAGA
MA0508.1	PRDM1	7.91909	0.811756	NC	164	178	-	AGGAAGGGGAAGGGA
MA0508.1	PRDM1	7.53635	0.806808	NC	1476	1490	+	GAAAAGAAAAAACGA
MA0508.2	PRDM1	5.97678	0.821522	NC	1617	1626	-	AAACGTTCTC
MA0508.2	PRDM1	5.15376	0.807268	NC	1835	1844	-	CTCCTTTCAC
MA0508.2	PRDM1	4.82494	0.801573	NC	1760	1769	-	GCACTTACAG
MA0508.2	PRDM1	4.75295	0.800326	NC	1638	1647	-	AACCTTTCTC
MA0716.1	PRRX1	7.96257	0.90744	NC	1944	1951	+	AAAATTAA
MA0716.1	PRRX1	6.81884	0.877488	NC	70	77	+	ACAATCAA
MA0716.1	PRRX1	6.70699	0.874559	NC	1430	1437	-	CGAATTAT
MA0716.1	PRRX1	6.33292	0.864763	NC	122	129	-	AGAATTAG
MA0716.1	PRRX1	5.67253	0.847468	NC	1257	1264	-	ACAATCAC
MA0716.1	PRRX1	5.42654	0.841026	NC	1944	1951	-	TTAATTTT
MA0716.1	PRRX1	5.2273	0.835809	NC	142	149	+	TCAATTTT
MA0716.1	PRRX1	5.04237	0.830966	NC	122	129	+	CTAATTCT
MA0716.1	PRRX1	5.02259	0.830448	NC	1960	1967	-	CCAATTCC
MA0716.1	PRRX1	4.82865	0.825369	NC	1918	1925	+	TCTATTAC
MA0716.1	PRRX1	4.82778	0.825346	NC	1286	1293	+	ACAATAAC
MA0716.1	PRRX1	4.67894	0.821448	NC	133	140	+	GCAATTTT
MA0716.1	PRRX1	4.6683	0.82117	NC	1430	1437	+	ATAATTCG
MA0716.1	PRRX1	4.4033	0.81423	NC	1514	1521	-	TTATTTAA
MA0716.1	PRRX1	4.4033	0.81423	NC	1928	1935	+	TTATTTAA
MA0716.1	PRRX1	4.38267	0.81369	NC	1515	1522	+	TAAATAAA
MA0716.1	PRRX1	4.38267	0.81369	NC	1927	1934	-	TAAATAAA
MA0075.1	Prrx2	9.12437	1	NC	123	127	-	AATTA
MA0075.1	Prrx2	9.12437	1	NC	1431	1435	-	AATTA
MA0075.1	Prrx2	9.12437	1	NC	1946	1950	+	AATTA
MA0075.2	Prrx2	7.14108	0.887755	NC	1944	1951	+	AAAATTAA
MA0075.2	Prrx2	6.8933	0.879827	NC	1430	1437	-	CGAATTAT
MA0075.2	Prrx2	6.53655	0.868413	NC	70	77	+	ACAATCAA
MA0075.2	Prrx2	6.2228	0.858374	NC	122	129	-	AGAATTAG
MA0075.2	Prrx2	6.0532	0.852947	NC	1257	1264	-	ACAATCAC
MA0075.2	Prrx2	5.99417	0.851058	NC	1960	1967	-	CCAATTCC
MA0075.2	Prrx2	5.99282	0.851015	NC	142	149	+	TCAATTTT
MA0075.2	Prrx2	5.94383	0.849448	NC	1286	1293	+	ACAATAAC
MA0075.2	Prrx2	5.90366	0.848162	NC	1918	1925	+	TCTATTAC
MA0075.2	Prrx2	5.80301	0.844942	NC	1944	1951	-	TTAATTTT
MA0075.2	Prrx2	5.56282	0.837257	NC	133	140	+	GCAATTTT
MA0075.2	Prrx2	5.48826	0.834871	NC	122	129	+	CTAATTCT
MA0075.2	Prrx2	5.13384	0.823531	NC	1762	1769	-	GCACTTAC
MA0075.1	Prrx2	4.91772	0.825516	NC	1920	1924	+	TATTA
MA0075.2	Prrx2	4.81776	0.813418	NC	1430	1437	+	ATAATTCG
MA0075.1	Prrx2	4.76551	0.819202	NC	134	138	-	AATTG
MA0075.1	Prrx2	4.76551	0.819202	NC	143	147	-	AATTG
MA0075.1	Prrx2	4.76551	0.819202	NC	1962	1966	+	AATTG
MA0075.2	Prrx2	4.71632	0.810172	NC	1515	1522	+	TAAATAAA
MA0075.2	Prrx2	4.71632	0.810172	NC	1927	1934	-	TAAATAAA
MA0718.1	RAX	8.15259	0.892913	NC	1943	1952	+	AAAAATTAAA
MA0718.1	RAX	6.35398	0.853231	NC	141	150	+	ATCAATTTTT
MA0718.1	RAX	6.20091	0.849854	NC	1513	1522	+	TTTAAATAAA
MA0718.1	RAX	6.20091	0.849854	NC	1927	1936	-	TTTAAATAAA
MA0718.1	RAX	6.05176	0.846563	NC	69	78	+	GACAATCAAA
MA0718.1	RAX	5.37577	0.831649	NC	132	141	+	AGCAATTTTA
MA0718.1	RAX	5.15389	0.826753	NC	1429	1438	-	CCGAATTATC
MA0718.1	RAX	5.04484	0.824348	NC	1943	1952	-	TTTAATTTTT
MA0718.1	RAX	4.58859	0.814281	NC	1285	1294	+	AACAATAACC
MA0718.1	RAX	4.30825	0.808096	NC	1513	1522	-	TTTATTTAAA
MA0718.1	RAX	4.30825	0.808096	NC	1927	1936	+	TTTATTTAAA
MA0718.1	RAX	4.29919	0.807897	NC	1917	1926	+	ATCTATTACA
MA0718.1	RAX	4.14576	0.804511	NC	1978	1987	-	CTCAAATACG
MA0717.1	RAX2	6.92883	0.883366	NC	1944	1951	+	AAAATTAA
MA0717.1	RAX2	6.24715	0.863519	NC	1960	1967	-	CCAATTCC
MA0717.1	RAX2	6.19355	0.861959	NC	70	77	+	ACAATCAA
MA0717.1	RAX2	6.18232	0.861632	NC	1430	1437	-	CGAATTAT
MA0717.1	RAX2	5.94312	0.854668	NC	142	149	+	TCAATTTT
MA0717.1	RAX2	5.91128	0.853741	NC	1944	1951	-	TTAATTTT
MA0717.1	RAX2	5.79996	0.8505	NC	122	129	+	CTAATTCT
MA0717.1	RAX2	5.75891	0.849305	NC	122	129	-	AGAATTAG
MA0717.1	RAX2	5.55706	0.843428	NC	1918	1925	+	TCTATTAC
MA0717.1	RAX2	5.37655	0.838173	NC	1430	1437	+	ATAATTCG
MA0717.1	RAX2	5.357	0.837604	NC	1257	1264	-	ACAATCAC
MA0717.1	RAX2	5.34918	0.837376	NC	133	140	+	GCAATTTT
MA0717.1	RAX2	5.16924	0.832137	NC	1514	1521	-	TTATTTAA
MA0717.1	RAX2	5.16924	0.832137	NC	1928	1935	+	TTATTTAA
MA0717.1	RAX2	4.40797	0.809974	NC	1286	1293	+	ACAATAAC
MA0717.1	RAX2	4.31223	0.807187	NC	1762	1769	-	GCACTTAC
MA0717.1	RAX2	4.20834	0.804162	NC	1932	1939	-	ACATTTAA
MA1116.1	RBPJ	12.4527	0.983806	NC	1710	1719	+	TCTGGGAAGG
MA1116.1	RBPJ	7.37708	0.877713	NC	1581	1590	-	GCTGTGAAAT
MA1116.1	RBPJ	7.15103	0.872988	NC	445	454	+	TGTGTGAACC
MA1116.1	RBPJ	7.15103	0.872988	NC	1095	1104	+	TGTGTGAACC
MA1116.1	RBPJ	7.15103	0.872988	NC	1147	1156	+	TGTGTGAACC
MA1116.1	RBPJ	6.31371	0.855485	NC	1540	1549	+	CCTGGAAAAG
MA1116.1	RBPJ	5.73026	0.84329	NC	1556	1565	-	CCTGGGAGAG
MA1116.1	RBPJ	5.51697	0.838832	NC	1420	1429	+	GGTGAGAAGG
MA1116.1	RBPJ	5.33376	0.835002	NC	268	277	-	CCTGGGATGT
MA1116.1	RBPJ	4.90805	0.826104	NC	1963	1972	+	ATTGGTAAGA
MA1116.1	RBPJ	4.68808	0.821506	NC	1885	1894	-	GGTGGGCAGG
MA1116.1	RBPJ	4.48262	0.817211	NC	203	212	-	GTTGGGTAGT
MA1116.1	RBPJ	4.47918	0.817139	NC	1450	1459	+	TCTGGGCAGT
MA1116.1	RBPJ	4.45731	0.816682	NC	1462	1471	-	GCTTGGAATG
MA1116.1	RBPJ	4.2912	0.81321	NC	1732	1741	+	TATGGGGACC
MA1116.1	RBPJ	4.22284	0.811781	NC	1368	1377	+	GAAGGGAAGG
MA1116.1	RBPJ	3.85919	0.80418	NC	1654	1663	+	AGTGGGAGCC
MA0101.1	REL	8.21633	0.854462	NC	1453	1462	+	GGGCAGTTCC
MA0101.1	REL	7.99499	0.847674	NC	1372	1381	-	GGGCCCTTCC
MA0101.1	REL	6.72402	0.808697	NC	1543	1552	-	AGGCTTTTCC
MA0101.1	REL	6.69387	0.807773	NC	86	95	-	CAGTATTTCC
MA0101.1	REL	6.47375	0.801022	NC	1297	1306	+	GGGTGTTTAC
MA0107.1	RELA	7.75445	0.803347	NC	1453	1462	+	GGGCAGTTCC
MA1117.1	RELB	7.43855	0.819899	NC	317	327	+	TGATTCACCAG
MA1117.1	RELB	6.77545	0.803781	NC	165	175	+	CCCTTCCCCTT
MA0509.1	Rfx1	13.6933	0.894972	NC	1212	1225	-	GTTGTCACAGCAAC
MA0509.1	Rfx1	10.0052	0.845757	NC	1212	1225	+	GTTGCTGTGACAAC
MA0600.1	RFX2	14.3834	0.879164	NC	1207	1225	-	GTTGTCACAGCAACCCTAG
MA0600.2	RFX2	13.1352	0.884628	NC	1211	1226	+	GGTTGCTGTGACAACA
MA0600.2	RFX2	12.2438	0.876648	NC	1211	1226	-	TGTTGTCACAGCAACC
MA0600.1	RFX2	11.578	0.846772	NC	1212	1230	+	GTTGCTGTGACAACAGACA
MA0798.1	RFX3	13.9817	0.897091	NC	1211	1226	+	GGTTGCTGTGACAACA
MA0798.1	RFX3	12.2848	0.880088	NC	1211	1226	-	TGTTGTCACAGCAACC
MA0799.1	RFX4	14.7416	0.911727	NC	1211	1226	+	GGTTGCTGTGACAACA
MA0799.1	RFX4	12.3319	0.885923	NC	1211	1226	-	TGTTGTCACAGCAACC
MA0510.2	RFX5	13.6516	0.871259	NC	1211	1226	+	GGTTGCTGTGACAACA
MA0510.2	RFX5	12.8921	0.863237	NC	1211	1226	-	TGTTGTCACAGCAACC
MA0510.1	RFX5	9.14664	0.878462	NC	1667	1681	-	GCCCCTAGCATCAGG
MA0510.1	RFX5	8.71159	0.873502	NC	1209	1223	-	TGTCACAGCAACCCT
MA0510.1	RFX5	7.45617	0.859188	NC	1821	1835	-	CCGCCTGGGCCCTGG
MA0510.1	RFX5	6.12067	0.843962	NC	1865	1879	+	GTCCTTGTCCACCAC
MA0510.1	RFX5	5.92202	0.841697	NC	1379	1393	-	CACAATAGCAACGGG
MA0510.1	RFX5	4.81039	0.829023	NC	325	339	+	CAGACTGGCTACAAC
MA0510.1	RFX5	4.48618	0.825327	NC	213	227	+	TGACCTAGGGACTGA
MA0510.1	RFX5	4.45149	0.824931	NC	1874	1888	+	CACCACAGGACCCTG
MA0510.1	RFX5	3.59349	0.815149	NC	1463	1477	+	ATTCCAAGCACCAGA
MA0510.1	RFX5	3.16159	0.810224	NC	1719	1733	-	TAACCTGGTCACCTC
MA0510.1	RFX5	2.81256	0.806245	NC	1276	1290	+	CACCGTATGAACAAT
MA0510.1	RFX5	2.6581	0.804484	NC	578	592	-	CCCCACAGACACACA
MA0510.1	RFX5	2.59795	0.803798	NC	1882	1896	+	GACCCTGCCCACCTC
MA0510.1	RFX5	2.26659	0.80002	NC	1987	2001	-	CCCCACAGTCAATGC
MA0629.1	Rhox11	8.80011	0.821944	NC	1579	1595	-	TCTCTGCTGTGAAATGT
MA0719.1	RHOXF1	8.16869	0.961734	NC	821	828	+	GTGAGCCA
MA0719.1	RHOXF1	8.16869	0.961734	NC	1038	1045	+	GTGAGCCA
MA0719.1	RHOXF1	7.57262	0.950245	NC	537	544	+	GTGAGCCT
MA0719.1	RHOXF1	7.57262	0.950245	NC	777	784	+	GTGAGCCT
MA0719.1	RHOXF1	7.46094	0.948092	NC	1427	1434	-	ATTATCCT
MA0719.1	RHOXF1	7.15295	0.942156	NC	1341	1348	+	TAAAGCCC
MA0719.1	RHOXF1	7.10823	0.941294	NC	249	256	-	TAGAGCCC
MA0719.1	RHOXF1	6.80693	0.935486	NC	1812	1819	-	ATGAGCTC
MA0719.1	RHOXF1	6.47206	0.929032	NC	1545	1552	+	AAAAGCCT
MA0719.1	RHOXF1	5.87252	0.917476	NC	1914	1921	+	AAAATCTA
MA0719.1	RHOXF1	5.63877	0.91297	NC	658	665	+	GAGAGCCT
MA0719.1	RHOXF1	5.63877	0.91297	NC	876	883	+	GAGAGCCT
MA0719.1	RHOXF1	5.63877	0.91297	NC	945	952	+	GAGAGCCT
MA0719.1	RHOXF1	5.2277	0.905047	NC	1628	1635	-	AAGATCTG
MA0719.1	RHOXF1	4.94824	0.899661	NC	1628	1635	+	CAGATCTT
MA0719.1	RHOXF1	4.6496	0.893905	NC	1317	1324	+	TGAAGCCC
MA0719.1	RHOXF1	4.48788	0.890787	NC	305	312	+	GAAATCTT
MA0719.1	RHOXF1	4.0845	0.883012	NC	1810	1817	+	GAGAGCTC
MA0719.1	RHOXF1	3.96468	0.880703	NC	344	351	-	AGAAGCCG
MA0719.1	RHOXF1	3.91996	0.879841	NC	1850	1857	-	AGGAGCCG
MA0719.1	RHOXF1	3.89084	0.87928	NC	231	238	+	CAGAGCTG
MA0719.1	RHOXF1	3.35535	0.868958	NC	1604	1611	-	TGAATCTA
MA0719.1	RHOXF1	3.13542	0.864719	NC	1657	1664	+	GGGAGCCT
MA0719.1	RHOXF1	2.55262	0.853486	NC	330	337	-	TGTAGCCA
MA0719.1	RHOXF1	1.9638	0.842136	NC	1289	1296	+	ATAACCCA
MA0719.1	RHOXF1	1.49862	0.83317	NC	1564	1571	-	ATACTCCC
MA0719.1	RHOXF1	1.17042	0.826844	NC	1263	1270	-	CTGATCAC
MA0719.1	RHOXF1	1.13051	0.826075	NC	448	455	+	GTGAACCA
MA0719.1	RHOXF1	1.13051	0.826075	NC	1098	1105	+	GTGAACCA
MA0719.1	RHOXF1	1.13051	0.826075	NC	1150	1157	+	GTGAACCA
MA0719.1	RHOXF1	1.07177	0.824943	NC	316	323	+	CTGATTCA
MA0719.1	RHOXF1	0.799878	0.819702	NC	1430	1437	+	ATAATTCG
MA0719.1	RHOXF1	0.756909	0.818874	NC	1446	1453	+	TGTATCTG
MA0719.1	RHOXF1	0.745371	0.818652	NC	186	193	+	TTGCTCCT
MA0719.1	RHOXF1	0.566693	0.815208	NC	1270	1277	+	GTGCTCCA
MA0719.1	RHOXF1	0.530407	0.814508	NC	1741	1748	-	GTGAACCG
MA0719.1	RHOXF1	0.52042	0.814316	NC	122	129	+	CTAATTCT
MA0719.1	RHOXF1	0.475703	0.813454	NC	1668	1675	+	CTGATGCT
MA0719.1	RHOXF1	0.288072	0.809837	NC	261	268	+	TTGAGTCA
MA0719.1	RHOXF1	0.255523	0.80921	NC	267	274	+	CACATCCC
MA0719.1	RHOXF1	0.117048	0.806541	NC	1824	1831	-	CTGGGCCC
MA0719.1	RHOXF1	-0.0334101	0.803641	NC	1263	1270	+	GTGATCAG
MA0071.1	RORA	8.33031	0.83339	NC	1745	1754	-	TACAAGGTGA
MA0071.1	RORA	8.09022	0.826762	NC	213	222	-	CCCTAGGTCA
MA0071.1	RORA	7.63253	0.814127	NC	1723	1732	-	AACCTGGTCA
MA0072.1	RORA(var.2)	8.71363	0.804786	NC	212	225	-	AGTCCCTAGGTCAG
MA1150.1	RORB	8.47638	0.860386	NC	259	269	+	ATTTGAGTCAC
MA1150.1	RORB	7.64891	0.842042	NC	1722	1732	-	AACCTGGTCAC
MA1150.1	RORB	7.62112	0.841426	NC	1716	1726	+	AAGGAGGTGAC
MA1150.1	RORB	6.11672	0.808075	NC	117	127	-	AATTAGGTGGC
MA1151.1	RORC	7.00174	0.834938	NC	1723	1734	-	ATAACCTGGTCA
MA1151.1	RORC	6.52058	0.825268	NC	1436	1447	-	CAATGGAGGCCG
MA1151.1	RORC	6.37819	0.822406	NC	118	129	-	AGAATTAGGTGG
MA1151.1	RORC	5.91128	0.813023	NC	1714	1725	+	GGAAGGAGGTGA
MA1151.1	RORC	5.31712	0.801081	NC	124	135	+	AATTCTAGAGCA
MA0073.1	RREB1	16.9177	0.882051	NC	506	525	-	CACCCAAACACACACACACA
MA0073.1	RREB1	16.9177	0.882051	NC	627	646	-	CACCCAAACACACACACACA
MA0073.1	RREB1	16.9177	0.882051	NC	746	765	-	CACCCAAACACACACACACA
MA0073.1	RREB1	16.9177	0.882051	NC	845	864	-	CACCCAAACACACACACACA
MA0073.1	RREB1	16.9177	0.882051	NC	914	933	-	CACCCAAACACACACACACA
MA0073.1	RREB1	16.6767	0.878312	NC	514	533	-	CCACATACCACCCAAACACA
MA0073.1	RREB1	16.6767	0.878312	NC	635	654	-	CCACATACCACCCAAACACA
MA0073.1	RREB1	16.6767	0.878312	NC	754	773	-	CCACATACCACCCAAACACA
MA0073.1	RREB1	16.6767	0.878312	NC	853	872	-	CCACATACCACCCAAACACA
MA0073.1	RREB1	16.6767	0.878312	NC	922	941	-	CCACATACCACCCAAACACA
MA0073.1	RREB1	15.2524	0.856206	NC	51	70	+	CAACCAACCAACCAAACAGA
MA0073.1	RREB1	15.1705	0.854935	NC	672	691	-	ACACCACACAAACACACACA
MA0073.1	RREB1	15.1705	0.854935	NC	717	736	-	ACACCACACAAACACACACA
MA0073.1	RREB1	15.1705	0.854935	NC	959	978	-	ACACCACACAAACACACACA
MA0073.1	RREB1	15.1406	0.854471	NC	504	523	-	CCCAAACACACACACACACA
MA0073.1	RREB1	15.1406	0.854471	NC	744	763	-	CCCAAACACACACACACACA
MA0073.1	RREB1	15.1406	0.854471	NC	843	862	-	CCCAAACACACACACACACA
MA0073.1	RREB1	15.1406	0.854471	NC	912	931	-	CCCAAACACACACACACACA
MA0073.1	RREB1	14.6765	0.847267	NC	676	695	-	ACACACACCACACAAACACA
MA0073.1	RREB1	14.6765	0.847267	NC	721	740	-	ACACACACCACACAAACACA
MA0073.1	RREB1	14.6765	0.847267	NC	963	982	-	ACACACACCACACAAACACA
MA0073.1	RREB1	14.4581	0.843878	NC	15	34	+	CAACCAACCAACCAACCAAC
MA0073.1	RREB1	14.4581	0.843878	NC	19	38	+	CAACCAACCAACCAACCAAC
MA0073.1	RREB1	14.4581	0.843878	NC	23	42	+	CAACCAACCAACCAACCAAC
MA0073.1	RREB1	14.4581	0.843878	NC	27	46	+	CAACCAACCAACCAACCAAC
MA0073.1	RREB1	14.4581	0.843878	NC	31	50	+	CAACCAACCAACCAACCAAC
MA0073.1	RREB1	14.4581	0.843878	NC	35	54	+	CAACCAACCAACCAACCAAC
MA0073.1	RREB1	14.4581	0.843878	NC	39	58	+	CAACCAACCAACCAACCAAC
MA0073.1	RREB1	14.4581	0.843878	NC	43	62	+	CAACCAACCAACCAACCAAC
MA0073.1	RREB1	14.4581	0.843878	NC	47	66	+	CAACCAACCAACCAACCAAA
MA0073.1	RREB1	14.2758	0.841049	NC	468	487	-	CACCATACCACACACAAACA
MA0073.1	RREB1	14.0709	0.837869	NC	1168	1187	-	ACACCACACACACAAACACA
MA0073.1	RREB1	13.74	0.832734	NC	625	644	-	CCCAAACACACACACACACT
MA0073.1	RREB1	13.583	0.830297	NC	668	687	-	CACACAAACACACACACCCC
MA0073.1	RREB1	13.583	0.830297	NC	1160	1179	-	CACACAAACACACACACCCC
MA0073.1	RREB1	13.5627	0.829982	NC	674	693	-	ACACACCACACAAACACACA
MA0073.1	RREB1	13.5627	0.829982	NC	719	738	-	ACACACCACACAAACACACA
MA0073.1	RREB1	13.5627	0.829982	NC	961	980	-	ACACACCACACAAACACACA
MA0073.1	RREB1	13.2383	0.824947	NC	574	593	-	ACCCCACAGACACACACACC
MA0073.1	RREB1	13.23	0.824819	NC	12	31	+	AACCAACCAACCAACCAACC
MA0073.1	RREB1	13.23	0.824819	NC	16	35	+	AACCAACCAACCAACCAACC
MA0073.1	RREB1	13.23	0.824819	NC	20	39	+	AACCAACCAACCAACCAACC
MA0073.1	RREB1	13.23	0.824819	NC	24	43	+	AACCAACCAACCAACCAACC
MA0073.1	RREB1	13.23	0.824819	NC	28	47	+	AACCAACCAACCAACCAACC
MA0073.1	RREB1	13.23	0.824819	NC	32	51	+	AACCAACCAACCAACCAACC
MA0073.1	RREB1	13.23	0.824819	NC	36	55	+	AACCAACCAACCAACCAACC
MA0073.1	RREB1	13.23	0.824819	NC	40	59	+	AACCAACCAACCAACCAACC
MA0073.1	RREB1	13.23	0.824819	NC	44	63	+	AACCAACCAACCAACCAACC
MA0073.1	RREB1	13.0831	0.822538	NC	1066	1085	-	CACACAAACACACACACACA
MA0073.1	RREB1	12.5749	0.814652	NC	1064	1083	-	CACAAACACACACACACACA
MA0073.1	RREB1	12.5412	0.814128	NC	462	481	-	ACCACACACAAACACACACA
MA0073.1	RREB1	12.3778	0.811592	NC	589	608	-	CACACACACACACACACCCC
MA0073.1	RREB1	12.3778	0.811592	NC	831	850	-	CACACACACACACACACCCC
MA0073.1	RREB1	12.3778	0.811592	NC	886	905	-	CACACACACACACACACCCC
MA0073.1	RREB1	12.3778	0.811592	NC	1048	1067	-	CACACACACACACACACCCC
MA0073.1	RREB1	12.3778	0.811592	NC	1108	1127	-	CACACACACACACACACCCC
MA0073.1	RREB1	12.033	0.806241	NC	1166	1185	-	ACCACACACACAAACACACA
MA0073.1	RREB1	11.9633	0.805159	NC	510	529	-	ATACCACCCAAACACACACA
MA0073.1	RREB1	11.9633	0.805159	NC	631	650	-	ATACCACCCAAACACACACA
MA0073.1	RREB1	11.9633	0.805159	NC	750	769	-	ATACCACCCAAACACACACA
MA0073.1	RREB1	11.9633	0.805159	NC	849	868	-	ATACCACCCAAACACACACA
MA0073.1	RREB1	11.9633	0.805159	NC	918	937	-	ATACCACCCAAACACACACA
MA0073.1	RREB1	11.8778	0.803833	NC	406	425	-	CACACACACACACACACACC
MA0073.1	RREB1	11.8778	0.803833	NC	408	427	-	CACACACACACACACACACA
MA0073.1	RREB1	11.8778	0.803833	NC	410	429	-	CACACACACACACACACACA
MA0073.1	RREB1	11.8778	0.803833	NC	412	431	-	CACACACACACACACACACA
MA0073.1	RREB1	11.8778	0.803833	NC	414	433	-	CACACACACACACACACACA
MA0073.1	RREB1	11.8778	0.803833	NC	416	435	-	CACACACACACACACACACA
MA0073.1	RREB1	11.8778	0.803833	NC	591	610	-	CACACACACACACACACACC
MA0073.1	RREB1	11.8778	0.803833	NC	687	706	-	CACTCACACACACACACACC
MA0073.1	RREB1	11.8778	0.803833	NC	833	852	-	CACACACACACACACACACC
MA0073.1	RREB1	11.8778	0.803833	NC	835	854	-	CACACACACACACACACACA
MA0073.1	RREB1	11.8778	0.803833	NC	837	856	-	CACACACACACACACACACA
MA0073.1	RREB1	11.8778	0.803833	NC	888	907	-	CACACACACACACACACACC
MA0073.1	RREB1	11.8778	0.803833	NC	890	909	-	CACACACACACACACACACA
MA0073.1	RREB1	11.8778	0.803833	NC	892	911	-	CACACACACACACACACACA
MA0073.1	RREB1	11.8778	0.803833	NC	894	913	-	CACACACACACACACACACA
MA0073.1	RREB1	11.8778	0.803833	NC	896	915	-	CACACACACACACACACACA
MA0073.1	RREB1	11.8778	0.803833	NC	898	917	-	CACACACACACACACACACA
MA0073.1	RREB1	11.8778	0.803833	NC	900	919	-	CACACACACACACACACACA
MA0073.1	RREB1	11.8778	0.803833	NC	902	921	-	CACACACACACACACACACA
MA0073.1	RREB1	11.8778	0.803833	NC	904	923	-	CACACACACACACACACACA
MA0073.1	RREB1	11.8778	0.803833	NC	906	925	-	CACACACACACACACACACA
MA0073.1	RREB1	11.8778	0.803833	NC	1050	1069	-	CACACACACACACACACACC
MA0073.1	RREB1	11.8778	0.803833	NC	1052	1071	-	CACACACACACACACACACA
MA0073.1	RREB1	11.8778	0.803833	NC	1054	1073	-	CACACACACACACACACACA
MA0073.1	RREB1	11.8778	0.803833	NC	1056	1075	-	CACACACACACACACACACA
MA0073.1	RREB1	11.8778	0.803833	NC	1058	1077	-	CACACACACACACACACACA
MA0073.1	RREB1	11.8778	0.803833	NC	1110	1129	-	CACACACACACACACACACC
MA0073.1	RREB1	11.8778	0.803833	NC	1112	1131	-	CACACACACACACACACACA
MA0073.1	RREB1	11.8778	0.803833	NC	1114	1133	-	CACACACACACACACACACA
MA0073.1	RREB1	11.8778	0.803833	NC	1116	1135	-	CACACACACACACACACACA
MA0073.1	RREB1	11.8778	0.803833	NC	1118	1137	-	CACACACACACACACACACA
MA0073.1	RREB1	11.8696	0.803705	NC	547	566	-	CACAAACACACAAACACCCC
MA0073.1	RREB1	11.8696	0.803705	NC	787	806	-	CACAAACACACAAACACCCC
MA0073.1	RREB1	11.8553	0.803483	NC	578	597	-	ACACACCCCACAGACACACA
MA0073.1	RREB1	11.8035	0.802679	NC	1004	1023	-	CACAAACACACACACTCACA
MA0073.1	RREB1	11.7957	0.802558	NC	517	536	-	ACACCACATACCACCCAAAC
MA0073.1	RREB1	11.7957	0.802558	NC	638	657	-	ACACCACATACCACCCAAAC
MA0073.1	RREB1	11.7957	0.802558	NC	757	776	-	ACACCACATACCACCCAAAC
MA0073.1	RREB1	11.7957	0.802558	NC	856	875	-	ACACCACATACCACCCAAAC
MA0073.1	RREB1	11.7957	0.802558	NC	925	944	-	ACACCACATACCACCCAAAC
MA0073.1	RREB1	11.6825	0.800801	NC	713	732	-	CACACAAACACACACACACT
MA0073.1	RREB1	11.6825	0.800801	NC	1006	1025	-	CACACAAACACACACACTCA
MA0073.1	RREB1	11.66	0.800452	NC	563	582	-	ACACACACCACATGCACACA
MA0002.2	RUNX1	10.3812	0.900502	NC	437	447	+	ATCTGTGGTGT
MA0002.2	RUNX1	10.3812	0.900502	NC	810	820	+	ATCTGTGGTGT
MA0002.2	RUNX1	10.3812	0.900502	NC	1027	1037	+	ATCTGTGGTGT
MA0002.2	RUNX1	10.3812	0.900502	NC	1087	1097	+	ATCTGTGGTGT
MA0002.2	RUNX1	10.3812	0.900502	NC	1139	1149	+	ATCTGTGGTGT
MA0002.2	RUNX1	9.49477	0.88322	NC	473	483	+	GTGTGTGGTAT
MA0002.2	RUNX1	9.26256	0.878693	NC	583	593	+	GTCTGTGGGGT
MA0002.2	RUNX1	8.86958	0.871031	NC	1177	1187	+	GTGTGTGGTGT
MA0002.2	RUNX1	8.65724	0.866891	NC	1873	1883	-	TCCTGTGGTGG
MA0002.1	RUNX1	8.63973	0.853216	NC	437	447	+	ATCTGTGGTGT
MA0002.1	RUNX1	8.63973	0.853216	NC	810	820	+	ATCTGTGGTGT
MA0002.1	RUNX1	8.63973	0.853216	NC	1027	1037	+	ATCTGTGGTGT
MA0002.1	RUNX1	8.63973	0.853216	NC	1087	1097	+	ATCTGTGGTGT
MA0002.1	RUNX1	8.63973	0.853216	NC	1139	1149	+	ATCTGTGGTGT
MA0002.2	RUNX1	8.61406	0.866049	NC	526	536	+	GTATGTGGTGT
MA0002.2	RUNX1	8.61406	0.866049	NC	647	657	+	GTATGTGGTGT
MA0002.2	RUNX1	8.61406	0.866049	NC	766	776	+	GTATGTGGTGT
MA0002.2	RUNX1	8.61406	0.866049	NC	865	875	+	GTATGTGGTGT
MA0002.2	RUNX1	8.61406	0.866049	NC	934	944	+	GTATGTGGTGT
MA0002.2	RUNX1	8.52872	0.864386	NC	541	551	+	GCCTGTGGGGT
MA0002.2	RUNX1	8.52872	0.864386	NC	662	672	+	GCCTGTGGGGT
MA0002.2	RUNX1	8.52872	0.864386	NC	781	791	+	GCCTGTGGGGT
MA0002.2	RUNX1	8.52872	0.864386	NC	880	890	+	GCCTGTGGGGT
MA0002.2	RUNX1	8.45942	0.863034	NC	681	691	+	TTGTGTGGTGT
MA0002.2	RUNX1	8.45942	0.863034	NC	726	736	+	TTGTGTGGTGT
MA0002.2	RUNX1	8.45942	0.863034	NC	968	978	+	TTGTGTGGTGT
MA0002.2	RUNX1	8.39	0.861681	NC	951	961	+	CTGTGTGGTGT
MA0002.2	RUNX1	8.26344	0.859214	NC	552	562	+	GTTTGTGTGTT
MA0002.2	RUNX1	8.26344	0.859214	NC	792	802	+	GTTTGTGTGTT
MA0002.1	RUNX1	8.24063	0.842879	NC	473	483	+	GTGTGTGGTAT
MA0002.2	RUNX1	7.88021	0.851742	NC	568	578	+	GCATGTGGTGT
MA0002.1	RUNX1	7.53394	0.824574	NC	370	380	+	TTTCGAGGTTT
MA0002.1	RUNX1	7.3336	0.819385	NC	1934	1944	+	AAATGTGATAA
MA0002.1	RUNX1	6.94547	0.809332	NC	290	300	-	TTCCATGGTTA
MA0002.1	RUNX1	6.89932	0.808137	NC	681	691	+	TTGTGTGGTGT
MA0002.1	RUNX1	6.89932	0.808137	NC	726	736	+	TTGTGTGGTGT
MA0002.1	RUNX1	6.89932	0.808137	NC	968	978	+	TTGTGTGGTGT
MA0002.2	RUNX1	6.74374	0.829585	NC	463	473	+	GTGTGTGTTTG
MA0002.2	RUNX1	6.74374	0.829585	NC	511	521	+	GTGTGTGTTTG
MA0002.2	RUNX1	6.74374	0.829585	NC	632	642	+	GTGTGTGTTTG
MA0002.2	RUNX1	6.74374	0.829585	NC	673	683	+	GTGTGTGTTTG
MA0002.2	RUNX1	6.74374	0.829585	NC	718	728	+	GTGTGTGTTTG
MA0002.2	RUNX1	6.74374	0.829585	NC	751	761	+	GTGTGTGTTTG
MA0002.2	RUNX1	6.74374	0.829585	NC	850	860	+	GTGTGTGTTTG
MA0002.2	RUNX1	6.74374	0.829585	NC	919	929	+	GTGTGTGTTTG
MA0002.2	RUNX1	6.74374	0.829585	NC	960	970	+	GTGTGTGTTTG
MA0002.2	RUNX1	6.74374	0.829585	NC	1011	1021	+	GTGTGTGTTTG
MA0002.2	RUNX1	6.74374	0.829585	NC	1071	1081	+	GTGTGTGTTTG
MA0002.2	RUNX1	6.74374	0.829585	NC	1165	1175	+	GTGTGTGTTTG
MA0002.1	RUNX1	6.62972	0.801154	NC	381	391	+	GTCCGTGGTAT
MA0002.1	RUNX1	6.59093	0.800149	NC	526	536	+	GTATGTGGTGT
MA0002.1	RUNX1	6.59093	0.800149	NC	647	657	+	GTATGTGGTGT
MA0002.1	RUNX1	6.59093	0.800149	NC	766	776	+	GTATGTGGTGT
MA0002.1	RUNX1	6.59093	0.800149	NC	865	875	+	GTATGTGGTGT
MA0002.1	RUNX1	6.59093	0.800149	NC	934	944	+	GTATGTGGTGT
MA0002.2	RUNX1	6.56344	0.82607	NC	1219	1229	-	GTCTGTTGTCA
MA0002.2	RUNX1	6.49577	0.82475	NC	1354	1364	+	TGCTGCGGTCC
MA0002.2	RUNX1	6.4376	0.823616	NC	469	479	+	GTTTGTGTGTG
MA0002.2	RUNX1	6.4376	0.823616	NC	1171	1181	+	GTTTGTGTGTG
MA0002.2	RUNX1	6.33358	0.821588	NC	554	564	+	TTGTGTGTTTG
MA0002.2	RUNX1	6.33358	0.821588	NC	794	804	+	TTGTGTGTTTG
MA0002.2	RUNX1	6.20506	0.819083	NC	461	471	+	GTGTGTGTGTT
MA0002.2	RUNX1	6.20506	0.819083	NC	509	519	+	GTGTGTGTGTT
MA0002.2	RUNX1	6.20506	0.819083	NC	630	640	+	GTGTGTGTGTT
MA0002.2	RUNX1	6.20506	0.819083	NC	671	681	+	GTGTGTGTGTT
MA0002.2	RUNX1	6.20506	0.819083	NC	716	726	+	GTGTGTGTGTT
MA0002.2	RUNX1	6.20506	0.819083	NC	749	759	+	GTGTGTGTGTT
MA0002.2	RUNX1	6.20506	0.819083	NC	848	858	+	GTGTGTGTGTT
MA0002.2	RUNX1	6.20506	0.819083	NC	917	927	+	GTGTGTGTGTT
MA0002.2	RUNX1	6.20506	0.819083	NC	958	968	+	GTGTGTGTGTT
MA0002.2	RUNX1	6.20506	0.819083	NC	1009	1019	+	GTGTGTGTGTT
MA0002.2	RUNX1	6.20506	0.819083	NC	1069	1079	+	GTGTGTGTGTT
MA0002.2	RUNX1	6.20506	0.819083	NC	1163	1173	+	GTGTGTGTGTT
MA0002.2	RUNX1	6.05306	0.816119	NC	400	410	+	GTTTTTGGTGT
MA0002.2	RUNX1	5.71099	0.80945	NC	560	570	+	GTTTGTGTGCA
MA0002.2	RUNX1	5.71099	0.80945	NC	800	810	+	GTTTGTGTGCA
MA0002.2	RUNX1	5.71099	0.80945	NC	1017	1027	+	GTTTGTGTGCA
MA0002.2	RUNX1	5.71099	0.80945	NC	1077	1087	+	GTTTGTGTGCA
MA0002.2	RUNX1	5.60821	0.807446	NC	1326	1336	+	CGGTGAGGCTT
MA0002.2	RUNX1	5.54678	0.806249	NC	59	69	-	CTGTTTGGTTG
MA0002.2	RUNX1	5.3429	0.802274	NC	1505	1515	+	TTTTTTGTTTT
MA0511.1	RUNX2	14.7266	0.927154	NC	678	692	+	TGTTTGTGTGGTGTG
MA0511.1	RUNX2	14.7266	0.927154	NC	723	737	+	TGTTTGTGTGGTGTG
MA0511.1	RUNX2	14.7266	0.927154	NC	965	979	+	TGTTTGTGTGGTGTG
MA0511.1	RUNX2	14.513	0.923858	NC	523	537	+	GTGGTATGTGGTGTG
MA0511.1	RUNX2	14.513	0.923858	NC	644	658	+	GTGGTATGTGGTGTG
MA0511.1	RUNX2	14.513	0.923858	NC	763	777	+	GTGGTATGTGGTGTG
MA0511.1	RUNX2	14.513	0.923858	NC	862	876	+	GTGGTATGTGGTGTG
MA0511.1	RUNX2	14.513	0.923858	NC	931	945	+	GTGGTATGTGGTGTG
MA0511.1	RUNX2	13.8114	0.913033	NC	580	594	+	TGTGTCTGTGGGGTG
MA0511.1	RUNX2	13.61	0.909926	NC	1174	1188	+	TGTGTGTGTGGTGTA
MA0511.1	RUNX2	13.2889	0.904972	NC	470	484	+	TTTGTGTGTGGTATG
MA0511.1	RUNX2	12.9128	0.899168	NC	565	579	+	TGTGCATGTGGTGTG
MA0511.1	RUNX2	12.7646	0.896882	NC	434	448	+	TGCATCTGTGGTGTG
MA0511.1	RUNX2	12.7646	0.896882	NC	807	821	+	TGCATCTGTGGTGTG
MA0511.1	RUNX2	12.7646	0.896882	NC	1024	1038	+	TGCATCTGTGGTGTG
MA0511.1	RUNX2	12.7646	0.896882	NC	1084	1098	+	TGCATCTGTGGTGTG
MA0511.1	RUNX2	12.7646	0.896882	NC	1136	1150	+	TGCATCTGTGGTGTG
MA0511.1	RUNX2	12.0241	0.885457	NC	397	411	+	TTTGTTTTTGGTGTG
MA0511.1	RUNX2	10.8077	0.866689	NC	1872	1886	-	GGGTCCTGTGGTGGA
MA0511.1	RUNX2	10.6885	0.864849	NC	538	552	+	TGAGCCTGTGGGGTG
MA0511.1	RUNX2	10.6885	0.864849	NC	778	792	+	TGAGCCTGTGGGGTG
MA0511.1	RUNX2	9.85868	0.852046	NC	948	962	+	AGCCTGTGTGGTGTG
MA0511.1	RUNX2	9.1655	0.84135	NC	58	72	-	TGTCTGTTTGGTTGG
MA0511.1	RUNX2	9.15001	0.841111	NC	549	563	+	GGTGTTTGTGTGTTT
MA0511.1	RUNX2	9.15001	0.841111	NC	789	803	+	GGTGTTTGTGTGTTT
MA0511.1	RUNX2	8.80568	0.835799	NC	659	673	+	AGAGCCTGTGGGGTG
MA0511.1	RUNX2	8.80568	0.835799	NC	877	891	+	AGAGCCTGTGGGGTG
MA0511.1	RUNX2	8.60581	0.832715	NC	508	522	+	TGTGTGTGTGTTTGG
MA0511.1	RUNX2	8.60581	0.832715	NC	629	643	+	TGTGTGTGTGTTTGG
MA0511.1	RUNX2	8.60581	0.832715	NC	748	762	+	TGTGTGTGTGTTTGG
MA0511.1	RUNX2	8.60581	0.832715	NC	847	861	+	TGTGTGTGTGTTTGG
MA0511.1	RUNX2	8.60581	0.832715	NC	916	930	+	TGTGTGTGTGTTTGG
MA0511.1	RUNX2	8.39638	0.829483	NC	460	474	+	GGTGTGTGTGTTTGT
MA0511.1	RUNX2	8.39638	0.829483	NC	670	684	+	GGTGTGTGTGTTTGT
MA0511.1	RUNX2	8.39638	0.829483	NC	957	971	+	GGTGTGTGTGTTTGT
MA0511.1	RUNX2	8.39638	0.829483	NC	1162	1176	+	GGTGTGTGTGTTTGT
MA0511.2	RUNX2	8.24283	0.876807	NC	439	447	-	ACACCACAG
MA0511.2	RUNX2	8.24283	0.876807	NC	812	820	-	ACACCACAG
MA0511.2	RUNX2	8.24283	0.876807	NC	1029	1037	-	ACACCACAG
MA0511.2	RUNX2	8.24283	0.876807	NC	1089	1097	-	ACACCACAG
MA0511.2	RUNX2	8.24283	0.876807	NC	1141	1149	-	ACACCACAG
MA0511.1	RUNX2	8.20517	0.826533	NC	715	729	+	TGTGTGTGTGTTTGT
MA0511.1	RUNX2	8.20517	0.826533	NC	1068	1082	+	TGTGTGTGTGTTTGT
MA0511.2	RUNX2	7.57999	0.864589	NC	475	483	-	ATACCACAC
MA0511.2	RUNX2	7.51643	0.863418	NC	683	691	-	ACACCACAC
MA0511.2	RUNX2	7.51643	0.863418	NC	728	736	-	ACACCACAC
MA0511.2	RUNX2	7.51643	0.863418	NC	953	961	-	ACACCACAC
MA0511.2	RUNX2	7.51643	0.863418	NC	970	978	-	ACACCACAC
MA0511.2	RUNX2	7.51643	0.863418	NC	1179	1187	-	ACACCACAC
MA0511.1	RUNX2	7.51242	0.815844	NC	551	565	+	TGTTTGTGTGTTTGT
MA0511.1	RUNX2	7.51242	0.815844	NC	791	805	+	TGTTTGTGTGTTTGT
MA0511.1	RUNX2	7.48345	0.815398	NC	512	526	+	TGTGTGTTTGGGTGG
MA0511.1	RUNX2	7.48345	0.815398	NC	633	647	+	TGTGTGTTTGGGTGG
MA0511.1	RUNX2	7.48345	0.815398	NC	752	766	+	TGTGTGTTTGGGTGG
MA0511.1	RUNX2	7.48345	0.815398	NC	851	865	+	TGTGTGTTTGGGTGG
MA0511.1	RUNX2	7.48345	0.815398	NC	920	934	+	TGTGTGTTTGGGTGG
MA0511.1	RUNX2	7.48214	0.815377	NC	668	682	+	GGGGTGTGTGTGTTT
MA0511.1	RUNX2	7.48214	0.815377	NC	1160	1174	+	GGGGTGTGTGTGTTT
MA0511.2	RUNX2	7.36402	0.860608	NC	528	536	-	ACACCACAT
MA0511.2	RUNX2	7.36402	0.860608	NC	570	578	-	ACACCACAT
MA0511.2	RUNX2	7.36402	0.860608	NC	649	657	-	ACACCACAT
MA0511.2	RUNX2	7.36402	0.860608	NC	768	776	-	ACACCACAT
MA0511.2	RUNX2	7.36402	0.860608	NC	867	875	-	ACACCACAT
MA0511.2	RUNX2	7.36402	0.860608	NC	936	944	-	ACACCACAT
MA0511.1	RUNX2	7.32606	0.812969	NC	676	690	+	TGTGTTTGTGTGGTG
MA0511.1	RUNX2	7.32606	0.812969	NC	721	735	+	TGTGTTTGTGTGGTG
MA0511.1	RUNX2	7.32606	0.812969	NC	963	977	+	TGTGTTTGTGTGGTG
MA0511.1	RUNX2	7.23042	0.811493	NC	466	480	+	TGTGTTTGTGTGTGG
MA0511.1	RUNX2	7.22655	0.811434	NC	516	530	+	TGTTTGGGTGGTATG
MA0511.1	RUNX2	7.22655	0.811434	NC	637	651	+	TGTTTGGGTGGTATG
MA0511.1	RUNX2	7.22655	0.811434	NC	756	770	+	TGTTTGGGTGGTATG
MA0511.1	RUNX2	7.22655	0.811434	NC	855	869	+	TGTTTGGGTGGTATG
MA0511.1	RUNX2	7.22655	0.811434	NC	924	938	+	TGTTTGGGTGGTATG
MA0511.1	RUNX2	7.22289	0.811377	NC	506	520	+	TGTGTGTGTGTGTTT
MA0511.1	RUNX2	7.22289	0.811377	NC	627	641	+	TGTGTGTGTGTGTTT
MA0511.1	RUNX2	7.22289	0.811377	NC	746	760	+	TGTGTGTGTGTGTTT
MA0511.1	RUNX2	7.22289	0.811377	NC	845	859	+	TGTGTGTGTGTGTTT
MA0511.1	RUNX2	7.22289	0.811377	NC	914	928	+	TGTGTGTGTGTGTTT
MA0511.1	RUNX2	7.22289	0.811377	NC	1066	1080	+	TGTGTGTGTGTGTTT
MA0511.2	RUNX2	7.14337	0.856541	NC	1356	1364	-	GGACCGCAG
MA0511.1	RUNX2	7.07996	0.809172	NC	955	969	+	GTGGTGTGTGTGTTT
MA0511.1	RUNX2	7.01486	0.808168	NC	1256	1270	+	TGTGATTGTGATCAG
MA0511.1	RUNX2	6.97726	0.807587	NC	582	596	+	TGTCTGTGGGGTGTG
MA0511.1	RUNX2	6.82978	0.805312	NC	1168	1182	+	TGTGTTTGTGTGTGT
MA0511.1	RUNX2	6.55464	0.801067	NC	378	392	+	TTTGTCCGTGGTATA
MA0511.2	RUNX2	6.43662	0.843514	NC	1873	1881	+	CCACCACAG
MA0511.2	RUNX2	6.06827	0.836724	NC	372	380	-	AAACCTCGA
MA0511.2	RUNX2	4.51354	0.808066	NC	383	391	-	ATACCACGG
MA0511.2	RUNX2	4.49901	0.807798	NC	245	253	-	AGCCCGCCA
MA0511.2	RUNX2	4.44998	0.806895	NC	1697	1705	-	ACACCACGG
MA0511.2	RUNX2	4.42168	0.806373	NC	1830	1838	-	TCACCGCCT
MA0684.1	RUNX3	9.76251	0.892886	NC	438	447	-	ACACCACAGA
MA0684.1	RUNX3	9.76251	0.892886	NC	811	820	-	ACACCACAGA
MA0684.1	RUNX3	9.76251	0.892886	NC	1028	1037	-	ACACCACAGA
MA0684.1	RUNX3	9.76251	0.892886	NC	1088	1097	-	ACACCACAGA
MA0684.1	RUNX3	9.76251	0.892886	NC	1140	1149	-	ACACCACAGA
MA0684.1	RUNX3	8.97238	0.879113	NC	682	691	-	ACACCACACA
MA0684.1	RUNX3	8.97238	0.879113	NC	727	736	-	ACACCACACA
MA0684.1	RUNX3	8.97238	0.879113	NC	952	961	-	ACACCACACA
MA0684.1	RUNX3	8.97238	0.879113	NC	969	978	-	ACACCACACA
MA0684.1	RUNX3	8.97238	0.879113	NC	1178	1187	-	ACACCACACA
MA0684.1	RUNX3	8.89971	0.877847	NC	527	536	-	ACACCACATA
MA0684.1	RUNX3	8.89971	0.877847	NC	648	657	-	ACACCACATA
MA0684.1	RUNX3	8.89971	0.877847	NC	767	776	-	ACACCACATA
MA0684.1	RUNX3	8.89971	0.877847	NC	866	875	-	ACACCACATA
MA0684.1	RUNX3	8.89971	0.877847	NC	935	944	-	ACACCACATA
MA0684.1	RUNX3	8.33932	0.868079	NC	474	483	-	ATACCACACA
MA0684.1	RUNX3	6.66745	0.838937	NC	569	578	-	ACACCACATG
MA0684.1	RUNX3	6.1604	0.830099	NC	1873	1882	+	CCACCACAGG
MA0684.1	RUNX3	5.96592	0.826709	NC	1355	1364	-	GGACCGCAGC
MA0684.1	RUNX3	5.32754	0.815582	NC	584	593	-	ACCCCACAGA
MA0684.1	RUNX3	4.68319	0.80435	NC	401	410	-	ACACCAAAAA
MA0684.1	RUNX3	4.65107	0.80379	NC	356	365	+	AAACTGCACA
MA0684.1	RUNX3	4.63268	0.80347	NC	371	380	-	AAACCTCGAA
MA0512.1	Rxra	12.2451	0.940709	NC	223	233	-	CTGAGTTCAGT
MA0512.1	Rxra	9.20626	0.896937	NC	1802	1812	-	CTCAGTTCAGG
MA0512.1	Rxra	7.98286	0.879315	NC	1674	1684	+	CTAGGGGCAGA
MA0512.1	Rxra	5.70072	0.846443	NC	211	221	-	CCTAGGTCAGT
MA0512.1	Rxra	4.56131	0.830031	NC	1762	1772	+	GTAAGTGCATA
MA0512.1	Rxra	3.87904	0.820204	NC	1662	1672	-	ATCAGGCCAGG
MA0512.1	Rxra	3.23931	0.810989	NC	1640	1650	+	GAAAGGTTACA
MA0512.1	Rxra	3.12662	0.809366	NC	1810	1820	+	GAGAGCTCATG
MA0512.1	Rxra	3.0107	0.807696	NC	355	365	+	CAAACTGCACA
MA0512.1	Rxra	2.78913	0.804505	NC	1703	1713	-	CAGACTCCACA
MA0630.1	SHOX	7.47137	0.893076	NC	1944	1951	-	TTAATTTT
MA0630.1	SHOX	6.87464	0.873847	NC	1430	1437	+	ATAATTCG
MA0630.1	SHOX	6.48881	0.861414	NC	1918	1925	-	GTAATAGA
MA0630.1	SHOX	6.14224	0.850247	NC	122	129	+	CTAATTCT
MA0630.1	SHOX	6.0514	0.847319	NC	142	149	-	AAAATTGA
MA0630.1	SHOX	6.02442	0.84645	NC	1944	1951	+	AAAATTAA
MA0630.1	SHOX	5.55933	0.831463	NC	70	77	-	TTGATTGT
MA0630.1	SHOX	5.387	0.82591	NC	133	140	-	AAAATTGC
MA0630.1	SHOX	5.06214	0.815442	NC	1514	1521	+	TTAAATAA
MA0630.1	SHOX	5.06214	0.815442	NC	1928	1935	-	TTAAATAA
MA0720.1	Shox2	6.9029	0.891133	NC	1944	1951	+	AAAATTAA
MA0720.1	Shox2	5.44568	0.858443	NC	1918	1925	+	TCTATTAC
MA0720.1	Shox2	5.27905	0.854705	NC	1944	1951	-	TTAATTTT
MA0720.1	Shox2	5.25928	0.854262	NC	142	149	+	TCAATTTT
MA0720.1	Shox2	5.11853	0.851104	NC	1430	1437	-	CGAATTAT
MA0720.1	Shox2	5.08918	0.850446	NC	70	77	+	ACAATCAA
MA0720.1	Shox2	4.90802	0.846382	NC	122	129	-	AGAATTAG
MA0720.1	Shox2	4.71932	0.842149	NC	133	140	+	GCAATTTT
MA0720.1	Shox2	4.30681	0.832895	NC	1960	1967	-	CCAATTCC
MA0720.1	Shox2	4.10724	0.828418	NC	1286	1293	+	ACAATAAC
MA0720.1	Shox2	3.98326	0.825637	NC	1257	1264	-	ACAATCAC
MA0720.1	Shox2	3.92461	0.824321	NC	122	129	+	CTAATTCT
MA0720.1	Shox2	3.75254	0.820461	NC	1514	1521	-	TTATTTAA
MA0720.1	Shox2	3.75254	0.820461	NC	1928	1935	+	TTATTTAA
MA0720.1	Shox2	3.7141	0.819599	NC	1430	1437	+	ATAATTCG
MA0720.1	Shox2	3.06607	0.805062	NC	1414	1421	-	CCAATGTG
MA0720.1	Shox2	3.04898	0.804678	NC	1515	1522	+	TAAATAAA
MA0720.1	Shox2	3.04898	0.804678	NC	1927	1934	-	TAAATAAA
MA0720.1	Shox2	3.0274	0.804194	NC	1247	1254	-	GAAATGAA
MA0720.1	Shox2	2.91411	0.801653	NC	1514	1521	+	TTAAATAA
MA0720.1	Shox2	2.91411	0.801653	NC	1928	1935	-	TTAAATAA
MA1118.1	SIX1	7.70921	0.813368	NC	1798	1808	+	GGTACCTGAAC
MA1118.1	SIX1	7.64518	0.812094	NC	1724	1734	-	ATAACCTGGTC
MA0513.1	SMAD2::SMAD3::SMAD4	12.6716	0.891687	NC	111	123	+	ATGACTGCCACCT
MA0513.1	SMAD2::SMAD3::SMAD4	11.4347	0.8715	NC	817	829	-	CTGGCTCACACAC
MA0513.1	SMAD2::SMAD3::SMAD4	11.4347	0.8715	NC	1034	1046	-	CTGGCTCACACAC
MA0513.1	SMAD2::SMAD3::SMAD4	10.282	0.852688	NC	654	666	-	CAGGCTCTCACAC
MA0513.1	SMAD2::SMAD3::SMAD4	10.282	0.852688	NC	872	884	-	CAGGCTCTCACAC
MA0513.1	SMAD2::SMAD3::SMAD4	10.282	0.852688	NC	941	953	-	CAGGCTCTCACAC
MA0513.1	SMAD2::SMAD3::SMAD4	9.87113	0.845982	NC	533	545	-	CAGGCTCACACAC
MA0513.1	SMAD2::SMAD3::SMAD4	9.87113	0.845982	NC	773	785	-	CAGGCTCACACAC
MA0513.1	SMAD2::SMAD3::SMAD4	8.34124	0.821013	NC	1223	1235	-	CTGCCTGTCTGTT
MA0513.1	SMAD2::SMAD3::SMAD4	8.23181	0.819227	NC	1643	1655	-	CTGACTGTAACCT
MA0513.1	SMAD2::SMAD3::SMAD4	7.63634	0.809509	NC	155	167	+	TTCTCTGTCTCCC
MA0513.1	SMAD2::SMAD3::SMAD4	7.125	0.801164	NC	1653	1665	-	CAGGCTCCCACTG
MA1153.1	Smad4	8.12901	0.889713	NC	1708	1715	+	AGTCTGGG
MA1153.1	Smad4	7.95978	0.886037	NC	323	330	-	AGTCTGGT
MA1153.1	Smad4	5.66248	0.836136	NC	1390	1397	+	TGTGTGGA
MA1153.1	Smad4	4.47158	0.810268	NC	1757	1764	+	CGTCTGTA
MA1153.1	Smad4	4.29894	0.806518	NC	278	285	-	TTTCTAGG
MA1153.1	Smad4	4.29894	0.806518	NC	1907	1914	-	TGTATAGG
MA0745.1	SNAI2	7.34531	0.893032	NC	1312	1320	-	TTCAAGTGC
MA0745.1	SNAI2	7.33219	0.89277	NC	1799	1807	-	TTCAGGTAC
MA0745.1	SNAI2	6.42958	0.874766	NC	567	575	+	TGCATGTGG
MA0745.1	SNAI2	5.93373	0.864875	NC	1500	1508	-	AAAAGGTTT
MA0745.1	SNAI2	5.59935	0.858205	NC	118	126	-	ATTAGGTGG
MA0745.1	SNAI2	5.5016	0.856255	NC	456	464	+	GTGAGGTGT
MA0745.1	SNAI2	5.36368	0.853504	NC	1717	1725	+	AGGAGGTGA
MA0745.1	SNAI2	5.1484	0.849209	NC	1470	1478	-	TTCTGGTGC
MA0745.1	SNAI2	4.84279	0.843113	NC	1725	1733	+	ACCAGGTTA
MA0745.1	SNAI2	4.66807	0.839628	NC	96	104	+	CAAAGGTTT
MA0745.1	SNAI2	4.62414	0.838752	NC	1238	1246	-	GCAAGGTGC
MA0745.1	SNAI2	4.44226	0.835124	NC	1846	1854	-	AGCCGGTTC
MA0745.1	SNAI2	4.41931	0.834666	NC	1738	1746	+	GACCGGTTC
MA0745.1	SNAI2	4.28228	0.831932	NC	1761	1769	+	TGTAAGTGC
MA0745.1	SNAI2	4.08887	0.828075	NC	450	458	-	CACTGGTTC
MA0745.1	SNAI2	4.08887	0.828075	NC	1100	1108	-	CACTGGTTC
MA0745.1	SNAI2	4.08887	0.828075	NC	1152	1160	-	CACTGGTTC
MA0745.1	SNAI2	4.04456	0.82719	NC	340	348	-	AGCCGGTAT
MA0745.1	SNAI2	3.92315	0.824769	NC	321	329	-	GTCTGGTGA
MA0745.1	SNAI2	3.89086	0.824125	NC	1640	1648	+	GAAAGGTTA
MA0745.1	SNAI2	3.56105	0.817546	NC	1101	1109	+	AACCAGTGG
MA0745.1	SNAI2	3.56105	0.817546	NC	1153	1161	+	AACCAGTGG
MA0745.1	SNAI2	3.47878	0.815905	NC	435	443	-	CACAGATGC
MA0745.1	SNAI2	3.47878	0.815905	NC	808	816	-	CACAGATGC
MA0745.1	SNAI2	3.47878	0.815905	NC	1025	1033	-	CACAGATGC
MA0745.1	SNAI2	3.47878	0.815905	NC	1085	1093	-	CACAGATGC
MA0745.1	SNAI2	3.47878	0.815905	NC	1137	1145	-	CACAGATGC
MA0745.1	SNAI2	3.4764	0.815857	NC	824	832	+	AGCCAGTGG
MA0745.1	SNAI2	3.4764	0.815857	NC	1041	1049	+	AGCCAGTGG
MA0745.1	SNAI2	3.13619	0.809071	NC	1890	1898	-	GCGAGGTGG
MA0745.1	SNAI2	3.06104	0.807572	NC	611	619	+	AGTATGTGT
MA0745.1	SNAI2	3.06104	0.807572	NC	992	1000	+	AGTATGTGT
MA0745.1	SNAI2	2.91786	0.804716	NC	1852	1860	-	GGCAGGAGC
MA0745.1	SNAI2	2.81114	0.802587	NC	1745	1753	-	ACAAGGTGA
MA0442.1	SOX10	8.62523	0.987367	NC	1443	1448	+	CATTGT
MA0442.2	SOX10	8.59466	0.878113	NC	1515	1525	+	TAAATAAAGGA
MA0442.2	SOX10	7.96168	0.864532	NC	394	404	-	AAAACAAATGC
MA0442.2	SOX10	7.79072	0.860864	NC	1490	1500	+	AAAAGAAAGAA
MA0442.2	SOX10	7.77914	0.860615	NC	1770	1780	+	ATATCAAAGGA
MA0442.2	SOX10	7.70814	0.859092	NC	1505	1515	-	AAAACAAAAAA
MA0442.2	SOX10	7.13209	0.846733	NC	75	85	+	CAAACAAACAA
MA0442.2	SOX10	7.10984	0.846255	NC	79	89	+	CAAACAAGGAA
MA0442.2	SOX10	7.10984	0.846255	NC	178	188	-	CAAACAAGGAA
MA0442.1	SOX10	7.09699	0.919521	NC	951	956	+	CTGTGT
MA0442.1	SOX10	7.09357	0.919369	NC	82	87	-	CCTTGT
MA0442.1	SOX10	7.09357	0.919369	NC	180	185	+	CCTTGT
MA0442.1	SOX10	7.09357	0.919369	NC	1748	1753	+	CCTTGT
MA0442.1	SOX10	7.09357	0.919369	NC	1867	1872	+	CCTTGT
MA0442.2	SOX10	7.05947	0.845175	NC	1783	1793	+	CAAACTAAGAA
MA0442.2	SOX10	6.91453	0.842065	NC	1441	1451	-	GATACAATGGA
MA0442.1	SOX10	6.63642	0.899073	NC	281	286	-	CTTTCT
MA0442.1	SOX10	6.63642	0.899073	NC	1493	1498	-	CTTTCT
MA0442.1	SOX10	6.63642	0.899073	NC	1507	1512	+	TTTTGT
MA0442.1	SOX10	6.63642	0.899073	NC	1639	1644	-	CTTTCT
MA0442.1	SOX10	6.63642	0.899073	NC	1912	1917	-	TTTTGT
MA0442.1	SOX10	6.35185	0.88644	NC	1286	1291	-	TATTGT
MA0442.1	SOX10	6.35185	0.88644	NC	1387	1392	+	TATTGT
MA0442.1	SOX10	6.35185	0.88644	NC	1572	1577	-	CATTCT
MA0442.2	SOX10	6.14509	0.825556	NC	155	165	-	GAGACAGAGAA
MA0442.1	SOX10	5.84552	0.863962	NC	157	162	+	CTCTGT
MA0442.2	SOX10	5.44367	0.810507	NC	949	959	-	ACCACACAGGC
MA0442.2	SOX10	5.37598	0.809055	NC	467	477	-	CACACAAACAC
MA0442.2	SOX10	5.37598	0.809055	NC	550	560	-	CACACAAACAC
MA0442.2	SOX10	5.37598	0.809055	NC	558	568	-	CACACAAACAC
MA0442.2	SOX10	5.37598	0.809055	NC	677	687	-	CACACAAACAC
MA0442.2	SOX10	5.37598	0.809055	NC	722	732	-	CACACAAACAC
MA0442.2	SOX10	5.37598	0.809055	NC	790	800	-	CACACAAACAC
MA0442.2	SOX10	5.37598	0.809055	NC	798	808	-	CACACAAACAC
MA0442.2	SOX10	5.37598	0.809055	NC	964	974	-	CACACAAACAC
MA0442.2	SOX10	5.37598	0.809055	NC	1015	1025	-	CACACAAACAC
MA0442.2	SOX10	5.37598	0.809055	NC	1075	1085	-	CACACAAACAC
MA0442.2	SOX10	5.37598	0.809055	NC	1169	1179	-	CACACAAACAC
MA0442.2	SOX10	5.28881	0.807185	NC	2	12	+	CCAACCAAGGA
MA0442.1	SOX10	5.27395	0.838587	NC	1416	1421	+	CATTGG
MA0442.2	SOX10	5.00152	0.801021	NC	149	159	-	GAGAAAAAGAA
MA0442.2	SOX10	4.96549	0.800248	NC	1865	1875	-	TGGACAAGGAC
MA0442.1	SOX10	4.82361	0.818594	NC	159	164	+	CTGTCT
MA0442.1	SOX10	4.82361	0.818594	NC	471	476	+	TTGTGT
MA0442.1	SOX10	4.82361	0.818594	NC	554	559	+	TTGTGT
MA0442.1	SOX10	4.82361	0.818594	NC	562	567	+	TTGTGT
MA0442.1	SOX10	4.82361	0.818594	NC	681	686	+	TTGTGT
MA0442.1	SOX10	4.82361	0.818594	NC	726	731	+	TTGTGT
MA0442.1	SOX10	4.82361	0.818594	NC	794	799	+	TTGTGT
MA0442.1	SOX10	4.82361	0.818594	NC	802	807	+	TTGTGT
MA0442.1	SOX10	4.82361	0.818594	NC	968	973	+	TTGTGT
MA0442.1	SOX10	4.82361	0.818594	NC	1019	1024	+	TTGTGT
MA0442.1	SOX10	4.82361	0.818594	NC	1079	1084	+	TTGTGT
MA0442.1	SOX10	4.82361	0.818594	NC	1173	1178	+	TTGTGT
MA0442.1	SOX10	4.82361	0.818594	NC	1226	1231	-	CTGTCT
MA0442.1	SOX10	4.82361	0.818594	NC	1389	1394	+	TTGTGT
MA0442.1	SOX10	4.82019	0.818442	NC	309	314	+	TCTTGT
MA0442.1	SOX10	4.82019	0.818442	NC	335	340	-	TGTTGT
MA0442.1	SOX10	4.82019	0.818442	NC	1221	1226	-	TGTTGT
MA0442.1	SOX10	4.82019	0.818442	NC	1424	1429	-	CCTTCT
MA0442.1	SOX10	4.82019	0.818442	NC	1618	1623	-	CGTTCT
MA0442.1	SOX10	4.80518	0.817776	NC	78	83	-	GTTTGT
MA0442.1	SOX10	4.80518	0.817776	NC	151	156	+	CTTTTT
MA0442.1	SOX10	4.80518	0.817776	NC	377	382	+	GTTTGT
MA0442.1	SOX10	4.80518	0.817776	NC	396	401	+	ATTTGT
MA0442.1	SOX10	4.80518	0.817776	NC	469	474	+	GTTTGT
MA0442.1	SOX10	4.80518	0.817776	NC	552	557	+	GTTTGT
MA0442.1	SOX10	4.80518	0.817776	NC	560	565	+	GTTTGT
MA0442.1	SOX10	4.80518	0.817776	NC	679	684	+	GTTTGT
MA0442.1	SOX10	4.80518	0.817776	NC	724	729	+	GTTTGT
MA0442.1	SOX10	4.80518	0.817776	NC	792	797	+	GTTTGT
MA0442.1	SOX10	4.80518	0.817776	NC	800	805	+	GTTTGT
MA0442.1	SOX10	4.80518	0.817776	NC	966	971	+	GTTTGT
MA0442.1	SOX10	4.80518	0.817776	NC	1017	1022	+	GTTTGT
MA0442.1	SOX10	4.80518	0.817776	NC	1077	1082	+	GTTTGT
MA0442.1	SOX10	4.80518	0.817776	NC	1171	1176	+	GTTTGT
MA0442.1	SOX10	4.80518	0.817776	NC	1504	1509	+	CTTTTT
MA0442.1	SOX10	4.80518	0.817776	NC	1518	1523	-	CTTTAT
MA0442.1	SOX10	4.67125	0.81183	NC	1415	1420	-	CAATGT
MA0442.1	SOX10	4.6688	0.811721	NC	95	100	-	CTTTGC
MA0442.1	SOX10	4.6688	0.811721	NC	1399	1404	-	CTTTGC
MA0442.1	SOX10	4.6688	0.811721	NC	1531	1536	-	CTTTGC
MA0442.1	SOX10	4.6688	0.811721	NC	1773	1778	-	CTTTGA
MA0442.1	SOX10	4.60516	0.808896	NC	5	10	-	CTTGGT
MA0442.1	SOX10	4.60516	0.808896	NC	1786	1791	-	CTTAGT
MA0442.1	SOX10	4.53905	0.805961	NC	105	110	+	TAGTGT
MA0442.1	SOX10	4.53905	0.805961	NC	326	331	-	CAGTCT
MA0442.1	SOX10	4.52062	0.805143	NC	70	75	-	GATTGT
MA0442.1	SOX10	4.52062	0.805143	NC	1259	1264	+	GATTGT
MA1120.1	SOX13	12.3717	0.964775	NC	1440	1450	-	ATACAATGGAG
MA1120.1	SOX13	10.3004	0.916188	NC	1384	1394	-	ACACAATAGCA
MA1120.1	SOX13	9.17616	0.889817	NC	1284	1294	+	GAACAATAACC
MA1120.1	SOX13	7.24311	0.844473	NC	290	300	+	TAACCATGGAA
MA1120.1	SOX13	6.2551	0.821297	NC	1413	1423	+	GCACATTGGTG
MA1120.1	SOX13	5.6145	0.806271	NC	68	78	+	AGACAATCAAA
MA1120.1	SOX13	5.5	0.803585	NC	80	90	+	AAACAAGGAAA
MA1152.1	SOX15	11.6255	0.959136	NC	1506	1515	+	TTTTTGTTTT
MA1152.1	SOX15	10.9697	0.944412	NC	1283	1292	-	TTATTGTTCA
MA1152.1	SOX15	10.6339	0.93687	NC	1442	1451	+	CCATTGTATC
MA1152.1	SOX15	10.2314	0.927834	NC	1386	1395	+	CTATTGTGTG
MA1152.1	SOX15	9.79297	0.917988	NC	395	404	+	CATTTGTTTT
MA1152.1	SOX15	8.33824	0.885323	NC	1515	1524	-	CCTTTATTTA
MA1152.1	SOX15	6.66838	0.847827	NC	146	155	+	TTTTTCTTTT
MA1152.1	SOX15	6.66838	0.847827	NC	1477	1486	-	TTTTTCTTTT
MA1152.1	SOX15	6.65256	0.847472	NC	1909	1918	-	ATTTTGTATA
MA1152.1	SOX15	6.50619	0.844185	NC	1770	1779	-	CCTTTGATAT
MA1152.1	SOX15	6.45492	0.843034	NC	75	84	-	TGTTTGTTTG
MA1152.1	SOX15	6.39105	0.841599	NC	1490	1499	-	TCTTTCTTTT
MA1152.1	SOX15	6.30843	0.839744	NC	1951	1960	-	CTTTTCTCTT
MA1152.1	SOX15	6.01425	0.833139	NC	1551	1560	+	CTATTCTCTC
MA1152.1	SOX15	5.85202	0.829496	NC	67	76	-	TGATTGTCTG
MA1152.1	SOX15	5.75167	0.827243	NC	1925	1934	+	CATTTATTTA
MA1152.1	SOX15	5.62096	0.824308	NC	1258	1267	+	TGATTGTGAT
MA1152.1	SOX15	5.29391	0.816964	NC	1636	1645	-	CCTTTCTCTA
MA1152.1	SOX15	5.00145	0.810397	NC	79	88	-	TCCTTGTTTG
MA1152.1	SOX15	5.00145	0.810397	NC	179	188	+	TCCTTGTTTG
MA1152.1	SOX15	4.99082	0.810158	NC	1569	1578	-	TCATTCTATA
MA1152.1	SOX15	4.96532	0.809585	NC	1484	1493	-	TTTTCGTTTT
MA1152.1	SOX15	4.91331	0.808418	NC	1938	1947	-	TTTTTATCAC
MA1152.1	SOX15	4.83654	0.806694	NC	289	298	-	CCATGGTTAA
MA1152.1	SOX15	4.75822	0.804935	NC	1494	1503	-	GTTTTCTTTC
MA1152.1	SOX15	4.58538	0.801054	NC	1504	1513	+	CTTTTTTGTT
MA0078.1	Sox17	9.17759	0.919806	NC	1385	1393	+	GCTATTGTG
MA0078.1	Sox17	8.64079	0.902465	NC	69	77	-	TTGATTGTC
MA0078.1	Sox17	8.49836	0.897864	NC	1285	1293	-	GTTATTGTT
MA0078.1	Sox17	7.53618	0.86678	NC	1441	1449	+	TCCATTGTA
MA0078.1	Sox17	7.45829	0.864264	NC	1257	1265	+	GTGATTGTG
MA0078.1	Sox17	6.67333	0.838906	NC	1865	1873	+	GTCCTTGTC
MA0078.1	Sox17	6.32638	0.827698	NC	1414	1422	+	CACATTGGT
MA0078.1	Sox17	5.86487	0.812789	NC	1220	1228	-	TCTGTTGTC
MA0078.1	Sox17	5.81963	0.811327	NC	1550	1558	+	CCTATTCTC
MA0078.1	Sox17	5.76541	0.809576	NC	1414	1422	-	ACCAATGTG
MA0078.1	Sox17	5.70256	0.807545	NC	1986	1994	+	AGCATTGAC
MA0078.1	Sox17	5.64651	0.805734	NC	362	370	-	AATACTGTG
MA0143.2	Sox2	13.6521	0.871511	NC	1765	1779	-	CCTTTGATATGCACT
MA0143.1	Sox2	13.6205	0.870651	NC	1765	1779	-	CCTTTGATATGCACT
MA0143.3	Sox2	7.37479	0.883076	NC	1442	1449	+	CCATTGTA
MA0143.3	Sox2	6.69299	0.870982	NC	4	11	-	CCTTGGTT
MA0143.3	Sox2	6.69299	0.870982	NC	395	402	+	CATTTGTT
MA0143.3	Sox2	6.69299	0.870982	NC	1503	1510	+	CCTTTTTT
MA0143.3	Sox2	6.69299	0.870982	NC	1517	1524	-	CCTTTATT
MA0143.3	Sox2	6.69299	0.870982	NC	1772	1779	-	CCTTTGAT
MA0143.3	Sox2	6.42592	0.866244	NC	291	298	-	CCATGGTT
MA0143.3	Sox2	5.84852	0.856001	NC	1638	1645	-	CCTTTCTC
MA0143.3	Sox2	5.36525	0.847429	NC	950	957	+	CCTGTGTG
MA0143.3	Sox2	5.09819	0.842691	NC	1386	1393	+	CTATTGTG
MA0143.3	Sox2	5.09819	0.842691	NC	1414	1421	-	CCAATGTG
MA0514.1	Sox3	11.7446	0.93947	NC	1506	1515	+	TTTTTGTTTT
MA0514.1	Sox3	9.95865	0.913037	NC	1951	1960	-	CTTTTCTCTT
MA0514.1	Sox3	9.677	0.908869	NC	1490	1499	-	TCTTTCTTTT
MA0514.1	Sox3	8.73058	0.894862	NC	395	404	+	CATTTGTTTT
MA0514.1	Sox3	8.10648	0.885625	NC	146	155	+	TTTTTCTTTT
MA0514.1	Sox3	8.10648	0.885625	NC	1477	1486	-	TTTTTCTTTT
MA0514.1	Sox3	8.09949	0.885521	NC	1386	1395	+	CTATTGTGTG
MA0514.1	Sox3	7.90342	0.882619	NC	1494	1503	-	GTTTTCTTTC
MA0514.1	Sox3	7.30071	0.873699	NC	1636	1645	-	CCTTTCTCTA
MA0514.1	Sox3	6.6382	0.863893	NC	1551	1560	+	CTATTCTCTC
MA0514.1	Sox3	6.09282	0.855822	NC	152	161	+	TTTTTCTCTG
MA0514.1	Sox3	5.8831	0.852718	NC	1442	1451	+	CCATTGTATC
MA0514.1	Sox3	4.86475	0.837646	NC	75	84	-	TGTTTGTTTG
MA0514.1	Sox3	4.76724	0.836203	NC	1504	1513	+	CTTTTTTGTT
MA0514.1	Sox3	4.64875	0.834449	NC	150	159	+	TCTTTTTCTC
MA0514.1	Sox3	4.64835	0.834443	NC	79	88	-	TCCTTGTTTG
MA0514.1	Sox3	4.64835	0.834443	NC	179	188	+	TCCTTGTTTG
MA0514.1	Sox3	4.54516	0.832916	NC	156	165	+	TCTCTGTCTC
MA0514.1	Sox3	4.45396	0.831566	NC	1783	1792	-	TCTTAGTTTG
MA0514.1	Sox3	4.32959	0.829725	NC	1283	1292	-	TTATTGTTCA
MA0514.1	Sox3	4.23002	0.828252	NC	1484	1493	-	TTTTCGTTTT
MA0514.1	Sox3	4.19492	0.827732	NC	1515	1524	-	CCTTTATTTA
MA0514.1	Sox3	4.17213	0.827395	NC	1528	1537	-	GCTTTGCCTG
MA0514.1	Sox3	4.12853	0.826749	NC	376	385	+	GGTTTGTCCG
MA0514.1	Sox3	4.05179	0.825614	NC	1479	1488	-	GTTTTTTCTT
MA0514.1	Sox3	3.63896	0.819504	NC	172	181	+	CCTTCCTTCC
MA0514.1	Sox3	3.63896	0.819504	NC	191	200	+	CCTTTCCTCC
MA0514.1	Sox3	3.39052	0.815827	NC	1472	1481	-	CTTTTCTGGT
MA0514.1	Sox3	3.27379	0.814099	NC	1503	1512	+	CCTTTTTTGT
MA0514.1	Sox3	3.11115	0.811692	NC	1485	1494	-	CTTTTCGTTT
MA0514.1	Sox3	3.04762	0.810752	NC	1412	1421	-	CCAATGTGCT
MA0514.1	Sox3	3.03428	0.810554	NC	1770	1779	-	CCTTTGATAT
MA0514.1	Sox3	2.77913	0.806778	NC	468	477	+	TGTTTGTGTG
MA0514.1	Sox3	2.77913	0.806778	NC	551	560	+	TGTTTGTGTG
MA0514.1	Sox3	2.77913	0.806778	NC	559	568	+	TGTTTGTGTG
MA0514.1	Sox3	2.77913	0.806778	NC	678	687	+	TGTTTGTGTG
MA0514.1	Sox3	2.77913	0.806778	NC	723	732	+	TGTTTGTGTG
MA0514.1	Sox3	2.77913	0.806778	NC	791	800	+	TGTTTGTGTG
MA0514.1	Sox3	2.77913	0.806778	NC	799	808	+	TGTTTGTGTG
MA0514.1	Sox3	2.77913	0.806778	NC	965	974	+	TGTTTGTGTG
MA0514.1	Sox3	2.77913	0.806778	NC	1016	1025	+	TGTTTGTGTG
MA0514.1	Sox3	2.77913	0.806778	NC	1076	1085	+	TGTTTGTGTG
MA0514.1	Sox3	2.77913	0.806778	NC	1170	1179	+	TGTTTGTGTG
MA0514.1	Sox3	2.59605	0.804068	NC	1223	1232	-	CCTGTCTGTT
MA0087.1	Sox5	9.76659	0.957837	NC	1284	1290	-	ATTGTTC
MA0087.1	Sox5	7.56242	0.875699	NC	68	74	-	ATTGTCT
MA0087.1	Sox5	7.56242	0.875699	NC	1444	1450	+	ATTGTAT
MA0087.1	Sox5	6.68739	0.843091	NC	1260	1266	+	ATTGTGA
MA0087.1	Sox5	6.68739	0.843091	NC	1388	1394	+	ATTGTGT
MA0087.1	Sox5	6.62382	0.840722	NC	140	146	-	ATTGATA
MA0087.1	Sox5	6.62382	0.840722	NC	1942	1948	-	ATTTTTA
MA0087.1	Sox5	6.62382	0.840722	NC	1963	1969	+	ATTGGTA
MA0087.1	Sox5	6.56293	0.838453	NC	76	82	-	TTTGTTT
MA0087.1	Sox5	6.56293	0.838453	NC	80	86	-	CTTGTTT
MA0087.1	Sox5	6.56293	0.838453	NC	181	187	+	CTTGTTT
MA0087.1	Sox5	6.56293	0.838453	NC	290	296	-	ATGGTTA
MA0087.1	Sox5	6.56293	0.838453	NC	397	403	+	TTTGTTT
MA0087.1	Sox5	6.56293	0.838453	NC	1508	1514	+	TTTGTTT
MA0087.1	Sox5	6.36742	0.831167	NC	131	137	-	ATTGCTC
MA0087.1	Sox5	5.80057	0.810044	NC	1417	1423	+	ATTGGTG
MA0515.1	Sox6	10.0659	0.906369	NC	1506	1515	+	TTTTTGTTTT
MA0515.1	Sox6	9.1812	0.889507	NC	1442	1451	+	CCATTGTATC
MA0515.1	Sox6	8.30217	0.872754	NC	395	404	+	CATTTGTTTT
MA0515.1	Sox6	7.79064	0.863005	NC	1283	1292	-	TTATTGTTCA
MA0515.1	Sox6	6.87917	0.845633	NC	1490	1499	-	TCTTTCTTTT
MA0515.1	Sox6	6.42237	0.836927	NC	79	88	-	TCCTTGTTTG
MA0515.1	Sox6	6.42237	0.836927	NC	179	188	+	TCCTTGTTTG
MA0515.1	Sox6	6.35244	0.835594	NC	1386	1395	+	CTATTGTGTG
MA0515.1	Sox6	5.99578	0.828797	NC	150	159	+	TCTTTTTCTC
MA0515.1	Sox6	5.99578	0.828797	NC	156	165	+	TCTCTGTCTC
MA0515.1	Sox6	5.81425	0.825337	NC	67	76	-	TGATTGTCTG
MA0515.1	Sox6	5.49285	0.819212	NC	1987	1996	+	GCATTGACTG
MA0515.1	Sox6	5.27676	0.815094	NC	1551	1560	+	CTATTCTCTC
MA0515.1	Sox6	5.25463	0.814672	NC	1515	1524	-	CCTTTATTTA
MA0515.1	Sox6	5.15647	0.812801	NC	1951	1960	-	CTTTTCTCTT
MA0515.1	Sox6	5.13164	0.812328	NC	75	84	-	TGTTTGTTTG
MA0515.1	Sox6	5.0941	0.811612	NC	1636	1645	-	CCTTTCTCTA
MA0515.1	Sox6	5.06017	0.810966	NC	1866	1875	+	TCCTTGTCCA
MA0515.1	Sox6	4.96239	0.809102	NC	1783	1792	-	TCTTAGTTTG
MA0515.1	Sox6	4.84229	0.806813	NC	1412	1421	-	CCAATGTGCT
MA0515.1	Sox6	4.64971	0.803143	NC	1528	1537	-	GCTTTGCCTG
MA0515.1	Sox6	4.5788	0.801791	NC	376	385	+	GGTTTGTCCG
MA0077.1	SOX9	10.3222	0.923322	NC	1442	1450	+	CCATTGTAT
MA0077.1	SOX9	10.0206	0.914664	NC	1284	1292	-	TTATTGTTC
MA0077.1	SOX9	9.25342	0.89264	NC	1386	1394	+	CTATTGTGT
MA0077.1	SOX9	8.51467	0.871433	NC	290	298	-	CCATGGTTA
MA0077.1	SOX9	7.10472	0.830958	NC	395	403	+	CATTTGTTT
MA0077.1	SOX9	6.38032	0.810162	NC	1771	1779	-	CCTTTGATA
MA0077.1	SOX9	6.11285	0.802484	NC	1506	1514	+	TTTTTGTTT
MA0077.1	SOX9	6.08324	0.801634	NC	1413	1421	-	CCAATGTGC
MA0079.2	SP1	10.4384	0.894179	NC	1884	1893	+	CCCTGCCCAC
MA0079.1	SP1	10.2478	0.944323	NC	1883	1892	-	TGGGCAGGGT
MA0079.2	SP1	9.4586	0.869504	NC	165	174	+	CCCTTCCCCT
MA0079.2	SP1	9.20831	0.8632	NC	164	173	+	TCCCTTCCCC
MA0079.1	SP1	8.5066	0.883587	NC	1900	1909	-	AGGGGTGGGT
MA0079.2	SP1	8.37632	0.842247	NC	171	180	+	CCCTTCCTTC
MA0079.3	SP1	8.00039	0.881795	NC	298	308	-	TTTCCTCCTTC
MA0079.3	SP1	7.88241	0.88031	NC	164	174	+	TCCCTTCCCCT
MA0079.1	SP1	7.86286	0.861132	NC	588	597	+	TGGGGTGTGT
MA0079.1	SP1	7.86286	0.861132	NC	667	676	+	TGGGGTGTGT
MA0079.1	SP1	7.86286	0.861132	NC	830	839	+	TGGGGTGTGT
MA0079.1	SP1	7.86286	0.861132	NC	885	894	+	TGGGGTGTGT
MA0079.1	SP1	7.86286	0.861132	NC	1047	1056	+	TGGGGTGTGT
MA0079.1	SP1	7.86286	0.861132	NC	1107	1116	+	TGGGGTGTGT
MA0079.1	SP1	7.86286	0.861132	NC	1159	1168	+	TGGGGTGTGT
MA0079.2	SP1	7.58488	0.822315	NC	170	179	+	CCCCTTCCTT
MA0079.1	SP1	7.36793	0.843868	NC	1892	1901	-	GTGGCGAGGT
MA0079.3	SP1	7.35897	0.873725	NC	193	203	+	TTTCCTCCTCA
MA0079.2	SP1	7.33534	0.816031	NC	1712	1721	-	CTCCTTCCCA
MA0079.2	SP1	7.18574	0.812263	NC	1369	1378	-	CCCTTCCCTT
MA0079.1	SP1	6.96473	0.829804	NC	1829	1838	+	CAGGCGGTGA
MA0079.1	SP1	6.94327	0.829055	NC	244	253	+	ATGGCGGGCT
MA0079.2	SP1	6.9059	0.805215	NC	1896	1905	+	CGCCACCCAC
MA0079.3	SP1	6.85794	0.867421	NC	1369	1379	-	GCCCTTCCCTT
MA0079.3	SP1	6.7876	0.866536	NC	1887	1897	+	TGCCCACCTCG
MA0079.1	SP1	6.76539	0.822851	NC	477	486	+	GTGGTATGGT
MA0079.1	SP1	6.72419	0.821414	NC	164	173	-	GGGGAAGGGA
MA0079.1	SP1	6.25454	0.805031	NC	1699	1708	+	GTGGTGTGGA
MA0079.3	SP1	6.04963	0.857252	NC	1883	1893	+	ACCCTGCCCAC
MA0079.3	SP1	5.71709	0.853068	NC	1715	1725	-	TCACCTCCTTC
MA0079.3	SP1	5.28358	0.847614	NC	1899	1909	+	CACCCACCCCT
MA0079.3	SP1	5.13964	0.845803	NC	163	173	+	CTCCCTTCCCC
MA0079.3	SP1	5.12938	0.845674	NC	1676	1686	-	TTTCTGCCCCT
MA0079.3	SP1	4.97703	0.843757	NC	170	180	+	CCCCTTCCTTC
MA0079.3	SP1	3.81728	0.829166	NC	1370	1380	-	GGCCCTTCCCT
MA0079.3	SP1	3.69091	0.827577	NC	1895	1905	+	TCGCCACCCAC
MA0079.3	SP1	3.58155	0.826201	NC	169	179	+	TCCCCTTCCTT
MA0079.3	SP1	2.18616	0.808645	NC	1712	1722	-	CCTCCTTCCCA
MA0079.3	SP1	1.90913	0.80516	NC	1711	1721	-	CTCCTTCCCAG
MA0516.1	SP2	8.79055	0.843331	NC	164	178	+	TCCCTTCCCCTTCCT
MA0516.1	SP2	8.28071	0.836412	NC	1883	1897	+	ACCCTGCCCACCTCG
MA0516.1	SP2	7.87544	0.830913	NC	1887	1901	+	TGCCCACCTCGCCAC
MA0516.1	SP2	7.04936	0.819702	NC	163	177	+	CTCCCTTCCCCTTCC
MA0516.1	SP2	6.46026	0.811708	NC	1365	1379	-	GCCCTTCCCTTCAGG
MA0516.1	SP2	6.12197	0.807117	NC	193	207	+	TTTCCTCCTCACTAC
MA0516.1	SP2	6.07123	0.806428	NC	1899	1913	+	CACCCACCCCTATAC
MA0516.1	SP2	5.83525	0.803226	NC	294	308	-	TTTCCTCCTTCCATG
MA0516.1	SP2	5.7292	0.801787	NC	1711	1725	-	TCACCTCCTTCCCAG
MA0746.1	SP3	10.3868	0.89302	NC	588	598	-	CACACACCCCA
MA0746.1	SP3	10.3868	0.89302	NC	667	677	-	CACACACCCCA
MA0746.1	SP3	10.3868	0.89302	NC	830	840	-	CACACACCCCA
MA0746.1	SP3	10.3868	0.89302	NC	885	895	-	CACACACCCCA
MA0746.1	SP3	10.3868	0.89302	NC	1047	1057	-	CACACACCCCA
MA0746.1	SP3	10.3868	0.89302	NC	1107	1117	-	CACACACCCCA
MA0746.1	SP3	10.3868	0.89302	NC	1159	1169	-	CACACACCCCA
MA0746.1	SP3	9.60821	0.877688	NC	1899	1909	+	CACCCACCCCT
MA0746.1	SP3	8.97768	0.86527	NC	1175	1185	-	ACCACACACAC
MA0746.1	SP3	8.79171	0.861608	NC	1883	1893	+	ACCCTGCCCAC
MA0746.1	SP3	8.14407	0.848854	NC	1901	1911	+	CCCACCCCTAT
MA0746.1	SP3	8.10508	0.848086	NC	457	467	-	CACACACCTCA
MA0746.1	SP3	7.64893	0.839103	NC	575	585	-	GACACACACAC
MA0746.1	SP3	7.47196	0.835618	NC	590	600	-	CACACACACCC
MA0746.1	SP3	7.47196	0.835618	NC	669	679	-	CACACACACCC
MA0746.1	SP3	7.47196	0.835618	NC	832	842	-	CACACACACCC
MA0746.1	SP3	7.47196	0.835618	NC	887	897	-	CACACACACCC
MA0746.1	SP3	7.47196	0.835618	NC	1049	1059	-	CACACACACCC
MA0746.1	SP3	7.47196	0.835618	NC	1109	1119	-	CACACACACCC
MA0746.1	SP3	7.47196	0.835618	NC	1161	1171	-	CACACACACCC
MA0746.1	SP3	7.40651	0.834329	NC	407	417	-	CACACACACAC
MA0746.1	SP3	7.40651	0.834329	NC	409	419	-	CACACACACAC
MA0746.1	SP3	7.40651	0.834329	NC	411	421	-	CACACACACAC
MA0746.1	SP3	7.40651	0.834329	NC	413	423	-	CACACACACAC
MA0746.1	SP3	7.40651	0.834329	NC	415	425	-	CACACACACAC
MA0746.1	SP3	7.40651	0.834329	NC	417	427	-	CACACACACAC
MA0746.1	SP3	7.40651	0.834329	NC	419	429	-	CACACACACAC
MA0746.1	SP3	7.40651	0.834329	NC	421	431	-	CACACACACAC
MA0746.1	SP3	7.40651	0.834329	NC	423	433	-	CACACACACAC
MA0746.1	SP3	7.40651	0.834329	NC	425	435	-	CACACACACAC
MA0746.1	SP3	7.40651	0.834329	NC	485	495	-	CACACACACAC
MA0746.1	SP3	7.40651	0.834329	NC	487	497	-	CACACACACAC
MA0746.1	SP3	7.40651	0.834329	NC	489	499	-	CACACACACAC
MA0746.1	SP3	7.40651	0.834329	NC	503	513	-	CACACACACAC
MA0746.1	SP3	7.40651	0.834329	NC	505	515	-	CACACACACAC
MA0746.1	SP3	7.40651	0.834329	NC	507	517	-	CACACACACAC
MA0746.1	SP3	7.40651	0.834329	NC	592	602	-	CACACACACAC
MA0746.1	SP3	7.40651	0.834329	NC	594	604	-	CACACACACAC
MA0746.1	SP3	7.40651	0.834329	NC	596	606	-	CACACACACAC
MA0746.1	SP3	7.40651	0.834329	NC	598	608	-	CACACACACAC
MA0746.1	SP3	7.40651	0.834329	NC	600	610	-	CACACACACAC
MA0746.1	SP3	7.40651	0.834329	NC	626	636	-	CACACACACAC
MA0746.1	SP3	7.40651	0.834329	NC	628	638	-	CACACACACAC
MA0746.1	SP3	7.40651	0.834329	NC	688	698	-	CACACACACAC
MA0746.1	SP3	7.40651	0.834329	NC	690	700	-	CACACACACAC
MA0746.1	SP3	7.40651	0.834329	NC	692	702	-	CACACACACAC
MA0746.1	SP3	7.40651	0.834329	NC	714	724	-	CACACACACAC
MA0746.1	SP3	7.40651	0.834329	NC	743	753	-	CACACACACAC
MA0746.1	SP3	7.40651	0.834329	NC	745	755	-	CACACACACAC
MA0746.1	SP3	7.40651	0.834329	NC	747	757	-	CACACACACAC
MA0746.1	SP3	7.40651	0.834329	NC	834	844	-	CACACACACAC
MA0746.1	SP3	7.40651	0.834329	NC	836	846	-	CACACACACAC
MA0746.1	SP3	7.40651	0.834329	NC	838	848	-	CACACACACAC
MA0746.1	SP3	7.40651	0.834329	NC	840	850	-	CACACACACAC
MA0746.1	SP3	7.40651	0.834329	NC	842	852	-	CACACACACAC
MA0746.1	SP3	7.40651	0.834329	NC	844	854	-	CACACACACAC
MA0746.1	SP3	7.40651	0.834329	NC	846	856	-	CACACACACAC
MA0746.1	SP3	7.40651	0.834329	NC	889	899	-	CACACACACAC
MA0746.1	SP3	7.40651	0.834329	NC	891	901	-	CACACACACAC
MA0746.1	SP3	7.40651	0.834329	NC	893	903	-	CACACACACAC
MA0746.1	SP3	7.40651	0.834329	NC	895	905	-	CACACACACAC
MA0746.1	SP3	7.40651	0.834329	NC	897	907	-	CACACACACAC
MA0746.1	SP3	7.40651	0.834329	NC	899	909	-	CACACACACAC
MA0746.1	SP3	7.40651	0.834329	NC	901	911	-	CACACACACAC
MA0746.1	SP3	7.40651	0.834329	NC	903	913	-	CACACACACAC
MA0746.1	SP3	7.40651	0.834329	NC	905	915	-	CACACACACAC
MA0746.1	SP3	7.40651	0.834329	NC	907	917	-	CACACACACAC
MA0746.1	SP3	7.40651	0.834329	NC	909	919	-	CACACACACAC
MA0746.1	SP3	7.40651	0.834329	NC	911	921	-	CACACACACAC
MA0746.1	SP3	7.40651	0.834329	NC	913	923	-	CACACACACAC
MA0746.1	SP3	7.40651	0.834329	NC	915	925	-	CACACACACAC
MA0746.1	SP3	7.40651	0.834329	NC	975	985	-	CACACACACAC
MA0746.1	SP3	7.40651	0.834329	NC	977	987	-	CACACACACAC
MA0746.1	SP3	7.40651	0.834329	NC	979	989	-	CACACACACAC
MA0746.1	SP3	7.40651	0.834329	NC	981	991	-	CACACACACAC
MA0746.1	SP3	7.40651	0.834329	NC	997	1007	-	CACACACACAC
MA0746.1	SP3	7.40651	0.834329	NC	1051	1061	-	CACACACACAC
MA0746.1	SP3	7.40651	0.834329	NC	1053	1063	-	CACACACACAC
MA0746.1	SP3	7.40651	0.834329	NC	1055	1065	-	CACACACACAC
MA0746.1	SP3	7.40651	0.834329	NC	1057	1067	-	CACACACACAC
MA0746.1	SP3	7.40651	0.834329	NC	1059	1069	-	CACACACACAC
MA0746.1	SP3	7.40651	0.834329	NC	1061	1071	-	CACACACACAC
MA0746.1	SP3	7.40651	0.834329	NC	1063	1073	-	CACACACACAC
MA0746.1	SP3	7.40651	0.834329	NC	1065	1075	-	CACACACACAC
MA0746.1	SP3	7.40651	0.834329	NC	1067	1077	-	CACACACACAC
MA0746.1	SP3	7.40651	0.834329	NC	1111	1121	-	CACACACACAC
MA0746.1	SP3	7.40651	0.834329	NC	1113	1123	-	CACACACACAC
MA0746.1	SP3	7.40651	0.834329	NC	1115	1125	-	CACACACACAC
MA0746.1	SP3	7.40651	0.834329	NC	1117	1127	-	CACACACACAC
MA0746.1	SP3	7.40651	0.834329	NC	1119	1129	-	CACACACACAC
MA0746.1	SP3	7.40651	0.834329	NC	1121	1131	-	CACACACACAC
MA0746.1	SP3	7.40651	0.834329	NC	1123	1133	-	CACACACACAC
MA0746.1	SP3	7.40651	0.834329	NC	1125	1135	-	CACACACACAC
MA0746.1	SP3	7.40651	0.834329	NC	1127	1137	-	CACACACACAC
MA0746.1	SP3	7.13871	0.829055	NC	546	556	-	CAAACACCCCA
MA0746.1	SP3	7.13871	0.829055	NC	786	796	-	CAAACACCCCA
MA0746.1	SP3	7.02289	0.826774	NC	1897	1907	+	GCCACCCACCC
MA0746.1	SP3	6.98452	0.826018	NC	461	471	-	AACACACACAC
MA0746.1	SP3	6.98452	0.826018	NC	509	519	-	AACACACACAC
MA0746.1	SP3	6.98452	0.826018	NC	630	640	-	AACACACACAC
MA0746.1	SP3	6.98452	0.826018	NC	671	681	-	AACACACACAC
MA0746.1	SP3	6.98452	0.826018	NC	716	726	-	AACACACACAC
MA0746.1	SP3	6.98452	0.826018	NC	749	759	-	AACACACACAC
MA0746.1	SP3	6.98452	0.826018	NC	848	858	-	AACACACACAC
MA0746.1	SP3	6.98452	0.826018	NC	917	927	-	AACACACACAC
MA0746.1	SP3	6.98452	0.826018	NC	958	968	-	AACACACACAC
MA0746.1	SP3	6.98452	0.826018	NC	1009	1019	-	AACACACACAC
MA0746.1	SP3	6.98452	0.826018	NC	1069	1079	-	AACACACACAC
MA0746.1	SP3	6.98452	0.826018	NC	1163	1173	-	AACACACACAC
MA0746.1	SP3	6.9384	0.82511	NC	1895	1905	+	TCGCCACCCAC
MA0746.1	SP3	6.86356	0.823636	NC	471	481	-	ACCACACACAA
MA0746.1	SP3	6.56189	0.817695	NC	620	630	-	CACACTCACAC
MA0746.1	SP3	6.56189	0.817695	NC	698	708	-	CACACTCACAC
MA0746.1	SP3	6.56189	0.817695	NC	737	747	-	CACACTCACAC
MA0746.1	SP3	6.56189	0.817695	NC	1003	1013	-	CACACTCACAC
MA0746.1	SP3	6.15378	0.809658	NC	459	469	-	CACACACACCT
MA0746.1	SP3	6.135	0.809288	NC	602	612	-	CTCACACACAC
MA0746.1	SP3	6.135	0.809288	NC	616	626	-	CTCACACACAC
MA0746.1	SP3	6.135	0.809288	NC	694	704	-	CTCACACACAC
MA0746.1	SP3	6.135	0.809288	NC	733	743	-	CTCACACACAC
MA0746.1	SP3	6.135	0.809288	NC	983	993	-	CTCACACACAC
MA0746.1	SP3	6.135	0.809288	NC	999	1009	-	CTCACACACAC
MA0746.1	SP3	6.118	0.808953	NC	622	632	-	CACACACTCAC
MA0746.1	SP3	6.118	0.808953	NC	710	720	-	CACACACTCAC
MA0746.1	SP3	6.118	0.808953	NC	739	749	-	CACACACTCAC
MA0746.1	SP3	6.118	0.808953	NC	1005	1015	-	CACACACTCAC
MA0746.1	SP3	6.08833	0.808369	NC	501	511	-	CACACACACAT
MA0746.1	SP3	6.08833	0.808369	NC	614	624	-	CACACACACAT
MA0746.1	SP3	6.08833	0.808369	NC	995	1005	-	CACACACACAT
MA0746.1	SP3	6.08734	0.80835	NC	491	501	-	TACACACACAC
MA0685.1	SP4	5.94373	0.811375	NC	1654	1670	-	CAGGCCAGGCTCCCACT
MA0747.1	SP8	9.86478	0.86214	NC	1883	1894	+	ACCCTGCCCACC
MA0747.1	SP8	9.39961	0.853495	NC	1897	1908	+	GCCACCCACCCC
MA0747.1	SP8	8.15773	0.830416	NC	1008	1019	-	AACACACACACT
MA0747.1	SP8	8.08856	0.82913	NC	574	585	-	GACACACACACC
MA0747.1	SP8	8.04733	0.828364	NC	587	598	-	CACACACCCCAC
MA0747.1	SP8	8.04733	0.828364	NC	666	677	-	CACACACCCCAC
MA0747.1	SP8	8.04733	0.828364	NC	829	840	-	CACACACCCCAC
MA0747.1	SP8	8.04733	0.828364	NC	884	895	-	CACACACCCCAC
MA0747.1	SP8	8.04733	0.828364	NC	1046	1057	-	CACACACCCCAC
MA0747.1	SP8	8.04733	0.828364	NC	1106	1117	-	CACACACCCCAC
MA0747.1	SP8	8.04733	0.828364	NC	1158	1169	-	CACACACCCCAC
MA0747.1	SP8	8.00031	0.82749	NC	1972	1983	-	AATACGACCACT
MA0747.1	SP8	7.86644	0.825002	NC	1174	1185	-	ACCACACACACA
MA0747.1	SP8	7.5338	0.818821	NC	460	471	-	AACACACACACC
MA0747.1	SP8	7.5338	0.818821	NC	670	681	-	AACACACACACC
MA0747.1	SP8	7.5338	0.818821	NC	957	968	-	AACACACACACC
MA0747.1	SP8	7.5338	0.818821	NC	1162	1173	-	AACACACACACC
MA0747.1	SP8	7.2929	0.814344	NC	625	636	-	CACACACACACT
MA0747.1	SP8	7.2929	0.814344	NC	713	724	-	CACACACACACT
MA0747.1	SP8	7.2929	0.814344	NC	742	753	-	CACACACACACT
MA0747.1	SP8	7.2638	0.813803	NC	1901	1912	+	CCCACCCCTATA
MA0747.1	SP8	6.84706	0.806058	NC	508	519	-	AACACACACACA
MA0747.1	SP8	6.84706	0.806058	NC	629	640	-	AACACACACACA
MA0747.1	SP8	6.84706	0.806058	NC	715	726	-	AACACACACACA
MA0747.1	SP8	6.84706	0.806058	NC	748	759	-	AACACACACACA
MA0747.1	SP8	6.84706	0.806058	NC	847	858	-	AACACACACACA
MA0747.1	SP8	6.84706	0.806058	NC	916	927	-	AACACACACACA
MA0747.1	SP8	6.84706	0.806058	NC	1068	1079	-	AACACACACACA
MA0747.1	SP8	6.82397	0.805629	NC	1899	1910	+	CACCCACCCCTA
MA0747.1	SP8	6.66897	0.802748	NC	406	417	-	CACACACACACC
MA0747.1	SP8	6.66897	0.802748	NC	484	495	-	CACACACACACC
MA0747.1	SP8	6.66897	0.802748	NC	591	602	-	CACACACACACC
MA0747.1	SP8	6.66897	0.802748	NC	687	698	-	CACACACACACC
MA0747.1	SP8	6.66897	0.802748	NC	833	844	-	CACACACACACC
MA0747.1	SP8	6.66897	0.802748	NC	888	899	-	CACACACACACC
MA0747.1	SP8	6.66897	0.802748	NC	974	985	-	CACACACACACC
MA0747.1	SP8	6.66897	0.802748	NC	1050	1061	-	CACACACACACC
MA0747.1	SP8	6.66897	0.802748	NC	1110	1121	-	CACACACACACC
MA0747.1	SP8	6.63263	0.802073	NC	709	720	-	CACACACTCACT
MA0747.1	SP8	6.55963	0.800716	NC	619	630	-	CACACTCACACA
MA0747.1	SP8	6.55963	0.800716	NC	697	708	-	CACACTCACACA
MA0747.1	SP8	6.55963	0.800716	NC	736	747	-	CACACTCACACA
MA0747.1	SP8	6.55963	0.800716	NC	1002	1013	-	CACACTCACACA
MA0686.1	SPDEF	8.55119	0.867335	NC	1535	1545	-	TCCAGGATGCT
MA0686.1	SPDEF	3.9456	0.802999	NC	1725	1735	+	ACCAGGTTATG
MA0080.3	Spi1	14.1718	0.920691	NC	164	178	-	AGGAAGGGGAAGGGA
MA0080.3	Spi1	11.7939	0.894649	NC	297	311	+	GGAAGGAGGAAATCT
MA0080.3	Spi1	10.9552	0.885463	NC	170	184	-	CAAGGAAGGAAGGGG
MA0080.2	SPI1	9.15613	0.920475	NC	85	91	+	AGGAAAT
MA0080.2	SPI1	9.15613	0.920475	NC	303	309	+	AGGAAAT
MA0080.2	SPI1	8.72525	0.906118	NC	281	287	+	AGAAAGT
MA0080.1	SPI1	8.57876	0.994464	NC	167	172	-	GGGAAG
MA0080.1	SPI1	8.57876	0.994464	NC	1371	1376	+	GGGAAG
MA0080.1	SPI1	8.57876	0.994464	NC	1713	1718	+	GGGAAG
MA0080.2	SPI1	8.3276	0.892869	NC	172	178	-	AGGAAGG
MA0080.2	SPI1	8.3276	0.892869	NC	176	182	-	AGGAAGG
MA0080.1	SPI1	8.18402	0.977898	NC	173	178	-	AGGAAG
MA0080.1	SPI1	8.18402	0.977898	NC	177	182	-	AGGAAG
MA0080.3	Spi1	8.00266	0.853127	NC	190	204	-	GTGAGGAGGAAAGGA
MA0080.3	Spi1	7.94694	0.852516	NC	1953	1967	+	GAGAAAAGGAATTGG
MA0080.2	SPI1	7.81892	0.875919	NC	1959	1965	+	AGGAATT
MA0080.2	SPI1	7.519	0.865926	NC	1717	1723	+	AGGAGGT
MA0080.1	SPI1	7.3324	0.942158	NC	9	14	+	AGGAAC
MA0080.2	SPI1	6.79203	0.841703	NC	1563	1569	+	AGGGAGT
MA0080.1	SPI1	6.48328	0.906524	NC	296	301	+	TGGAAG
MA0080.2	SPI1	6.41775	0.829231	NC	346	352	-	AAGAAGC
MA0080.2	SPI1	6.29282	0.825069	NC	9	15	+	AGGAACC
MA0080.3	Spi1	6.16581	0.833009	NC	1365	1379	+	CCTGAAGGGAAGGGC
MA0080.2	SPI1	6.14389	0.820106	NC	166	172	-	GGGAAGG
MA0080.2	SPI1	6.14389	0.820106	NC	1371	1377	+	GGGAAGG
MA0080.2	SPI1	6.14389	0.820106	NC	1713	1719	+	GGGAAGG
MA0080.2	SPI1	5.94093	0.813344	NC	192	198	-	AGGAAAG
MA0080.2	SPI1	5.86194	0.810712	NC	1493	1499	+	AGAAAGA
MA0080.1	SPI1	5.63166	0.870785	NC	1458	1463	-	TGGAAC
MA0080.1	SPI1	5.4958	0.865083	NC	1423	1428	+	GAGAAG
MA0080.1	SPI1	5.35916	0.859349	NC	1198	1203	-	CTGAAG
MA0080.1	SPI1	5.35916	0.859349	NC	1366	1371	+	CTGAAG
MA0080.1	SPI1	5.30769	0.857189	NC	85	90	+	AGGAAA
MA0080.1	SPI1	5.30769	0.857189	NC	193	198	-	AGGAAA
MA0080.1	SPI1	5.30769	0.857189	NC	303	308	+	AGGAAA
MA0080.1	SPI1	5.22724	0.853813	NC	1612	1617	+	GTGAAG
MA0080.3	Spi1	5.12344	0.821593	NC	1490	1504	+	AAAAGAAAGAAAACC
MA0080.1	SPI1	5.11597	0.849143	NC	192	197	-	GGAAAG
MA0080.1	SPI1	5.10106	0.848517	NC	347	352	-	AAGAAG
MA0080.3	Spi1	5.02375	0.820501	NC	174	188	-	CAAACAAGGAAGGAA
MA0080.1	SPI1	4.97744	0.843329	NC	1959	1964	+	AGGAAT
MA0080.1	SPI1	4.8325	0.837247	NC	1246	1251	-	ATGAAG
MA0080.1	SPI1	4.78571	0.835284	NC	1966	1971	+	GGTAAG
MA0080.1	SPI1	4.72122	0.832577	NC	281	286	+	AGAAAG
MA0080.1	SPI1	4.72122	0.832577	NC	1493	1498	+	AGAAAG
MA0080.1	SPI1	4.72122	0.832577	NC	1639	1644	+	AGAAAG
MA0080.1	SPI1	4.64418	0.829344	NC	1617	1622	+	GAGAAC
MA0080.1	SPI1	4.64418	0.829344	NC	1844	1849	+	GAGAAC
MA0080.3	Spi1	4.61314	0.816004	NC	1838	1852	+	AAAGGAGAGAACCGG
MA0080.1	SPI1	4.50754	0.82361	NC	224	229	+	CTGAAC
MA0080.1	SPI1	4.50754	0.82361	NC	1803	1808	+	CTGAAC
MA0080.1	SPI1	4.37562	0.818074	NC	448	453	+	GTGAAC
MA0080.1	SPI1	4.37562	0.818074	NC	1098	1103	+	GTGAAC
MA0080.1	SPI1	4.37562	0.818074	NC	1150	1155	+	GTGAAC
MA0080.1	SPI1	4.37562	0.818074	NC	1743	1748	-	GTGAAC
MA0080.1	SPI1	4.25339	0.812944	NC	269	274	-	GGGATG
MA0080.1	SPI1	4.25339	0.812944	NC	1453	1458	+	GGGCAG
MA0080.1	SPI1	4.25339	0.812944	NC	1678	1683	+	GGGCAG
MA0080.1	SPI1	4.25339	0.812944	NC	1886	1891	-	GGGCAG
MA0080.1	SPI1	4.24943	0.812778	NC	1789	1794	+	AAGAAC
MA0080.3	Spi1	4.14589	0.810887	NC	79	93	+	CAAACAAGGAAATAC
MA0080.1	SPI1	3.98087	0.801507	NC	1282	1287	+	ATGAAC
MA0080.1	SPI1	3.98087	0.801507	NC	1575	1580	+	ATGAAC
MA0080.3	Spi1	3.62788	0.805213	NC	1947	1961	+	ATTAAAGAGAAAAGG
MA0080.3	Spi1	3.555	0.804415	NC	1455	1469	-	TTGGAATGGAACTGC
MA0081.1	SPIB	8.91235	0.946799	NC	168	174	-	AGGGGAA
MA0081.1	SPIB	8.05062	0.917359	NC	1957	1963	+	AAAGGAA
MA0081.1	SPIB	6.4934	0.864158	NC	1369	1375	+	AAGGGAA
MA0081.1	SPIB	6.32167	0.858291	NC	154	160	-	AGAGAAA
MA0081.1	SPIB	6.32167	0.858291	NC	1637	1643	+	AGAGAAA
MA0081.1	SPIB	6.32167	0.858291	NC	1952	1958	+	AGAGAAA
MA0081.1	SPIB	6.2435	0.85562	NC	194	200	-	GGAGGAA
MA0081.1	SPIB	6.2435	0.85562	NC	301	307	+	GGAGGAA
MA0081.1	SPIB	5.66959	0.836013	NC	130	136	+	AGAGCAA
MA0081.1	SPIB	5.27101	0.822396	NC	1459	1465	-	AATGGAA
MA0081.1	SPIB	5.26714	0.822264	NC	1472	1478	+	ACCAGAA
MA0081.1	SPIB	4.93995	0.811086	NC	197	203	-	TGAGGAG
MA0081.1	SPIB	4.70436	0.803037	NC	1213	1219	-	ACAGCAA
MA0081.1	SPIB	4.70436	0.803037	NC	1252	1258	-	ACACGAA
MA0081.1	SPIB	4.70436	0.803037	NC	1878	1884	+	ACAGGAC
MA0081.1	SPIB	4.67507	0.802036	NC	1228	1234	+	ACAGGCA
MA0687.1	SPIC	8.1253	0.8002	NC	165	178	-	AGGAAGGGGAAGGG
MA0687.1	SPIC	8.12343	0.800169	NC	175	188	-	CAAACAAGGAAGGA
MA0111.1	Spz1	7.19376	0.804308	NC	158	168	-	AGGGAGACAGA
MA0595.1	SREBF1	11.8324	0.928704	NC	651	660	-	CTCACACCAC
MA0595.1	SREBF1	11.8324	0.928704	NC	869	878	-	CTCACACCAC
MA0595.1	SREBF1	11.8324	0.928704	NC	938	947	-	CTCACACCAC
MA0595.1	SREBF1	10.1036	0.890742	NC	545	554	-	AACACCCCAC
MA0595.1	SREBF1	10.1036	0.890742	NC	785	794	-	AACACCCCAC
MA0595.1	SREBF1	9.43957	0.876161	NC	1663	1672	-	ATCAGGCCAG
MA0595.1	SREBF1	9.19268	0.870739	NC	587	596	-	CACACCCCAC
MA0595.1	SREBF1	9.19268	0.870739	NC	666	675	-	CACACCCCAC
MA0595.1	SREBF1	9.19268	0.870739	NC	829	838	-	CACACCCCAC
MA0595.1	SREBF1	9.19268	0.870739	NC	884	893	-	CACACCCCAC
MA0595.1	SREBF1	9.19268	0.870739	NC	1046	1055	-	CACACCCCAC
MA0595.1	SREBF1	9.19268	0.870739	NC	1106	1115	-	CACACCCCAC
MA0595.1	SREBF1	9.19268	0.870739	NC	1158	1167	-	CACACCCCAC
MA0595.1	SREBF1	7.78168	0.839756	NC	1717	1726	-	GTCACCTCCT
MA0595.1	SREBF1	7.66344	0.837159	NC	456	465	-	CACACCTCAC
MA0595.1	SREBF1	7.00803	0.822767	NC	1252	1261	-	ATCACACGAA
MA0595.1	SREBF1	6.85679	0.819446	NC	441	450	-	CACACACCAC
MA0595.1	SREBF1	6.85679	0.819446	NC	530	539	-	CACACACCAC
MA0595.1	SREBF1	6.85679	0.819446	NC	572	581	-	CACACACCAC
MA0595.1	SREBF1	6.85679	0.819446	NC	685	694	-	CACACACCAC
MA0595.1	SREBF1	6.85679	0.819446	NC	730	739	-	CACACACCAC
MA0595.1	SREBF1	6.85679	0.819446	NC	770	779	-	CACACACCAC
MA0595.1	SREBF1	6.85679	0.819446	NC	814	823	-	CACACACCAC
MA0595.1	SREBF1	6.85679	0.819446	NC	955	964	-	CACACACCAC
MA0595.1	SREBF1	6.85679	0.819446	NC	972	981	-	CACACACCAC
MA0595.1	SREBF1	6.85679	0.819446	NC	1031	1040	-	CACACACCAC
MA0595.1	SREBF1	6.85679	0.819446	NC	1091	1100	-	CACACACCAC
MA0595.1	SREBF1	6.85679	0.819446	NC	1143	1152	-	CACACACCAC
MA0595.1	SREBF1	6.80414	0.81829	NC	482	491	-	CACACACCAT
MA0595.1	SREBF1	6.30316	0.807289	NC	1815	1824	+	CTCATGCCAG
MA0596.1	SREBF2	10.9408	0.897891	NC	1663	1672	+	CTGGCCTGAT
MA0596.1	SREBF2	10.0881	0.877978	NC	651	660	+	GTGGTGTGAG
MA0596.1	SREBF2	10.0881	0.877978	NC	869	878	+	GTGGTGTGAG
MA0596.1	SREBF2	10.0881	0.877978	NC	938	947	+	GTGGTGTGAG
MA0596.1	SREBF2	9.77351	0.870631	NC	545	554	+	GTGGGGTGTT
MA0596.1	SREBF2	9.77351	0.870631	NC	785	794	+	GTGGGGTGTT
MA0596.1	SREBF2	8.06252	0.830672	NC	1717	1726	+	AGGAGGTGAC
MA0596.1	SREBF2	6.82278	0.801719	NC	587	596	+	GTGGGGTGTG
MA0596.1	SREBF2	6.82278	0.801719	NC	666	675	+	GTGGGGTGTG
MA0596.1	SREBF2	6.82278	0.801719	NC	829	838	+	GTGGGGTGTG
MA0596.1	SREBF2	6.82278	0.801719	NC	884	893	+	GTGGGGTGTG
MA0596.1	SREBF2	6.82278	0.801719	NC	1046	1055	+	GTGGGGTGTG
MA0596.1	SREBF2	6.82278	0.801719	NC	1106	1115	+	GTGGGGTGTG
MA0596.1	SREBF2	6.82278	0.801719	NC	1158	1167	+	GTGGGGTGTG
MA0083.2	SRF	7.7247	0.81173	NC	73	90	+	ATCAAACAAACAAGGAAA
MA0084.1	SRY	9.47409	0.926753	NC	1508	1516	-	TAAAACAAA
MA0084.1	SRY	8.91389	0.907998	NC	397	405	-	AAAAACAAA
MA0084.1	SRY	8.90449	0.907683	NC	1282	1290	+	ATGAACAAT
MA0084.1	SRY	8.3653	0.889631	NC	74	82	+	TCAAACAAA
MA0084.1	SRY	8.35453	0.889271	NC	1260	1268	-	GATCACAAT
MA0084.1	SRY	8.2476	0.885691	NC	138	146	+	TTTATCAAT
MA0084.1	SRY	7.67334	0.866465	NC	1908	1916	+	CTATACAAA
MA0084.1	SRY	7.53324	0.861774	NC	1444	1452	-	AGATACAAT
MA0084.1	SRY	7.32105	0.85467	NC	181	189	-	GCAAACAAG
MA0084.1	SRY	7.05396	0.845728	NC	1514	1522	+	TTAAATAAA
MA0084.1	SRY	7.05396	0.845728	NC	1927	1935	-	TTAAATAAA
MA0084.1	SRY	6.93281	0.841672	NC	66	74	+	ACAGACAAT
MA0084.1	SRY	6.93281	0.841672	NC	1388	1396	-	CCACACAAT
MA0084.1	SRY	6.66162	0.832593	NC	1749	1757	-	GTTTACAAG
MA0084.1	SRY	6.48545	0.826695	NC	561	569	-	GCACACAAA
MA0084.1	SRY	6.48545	0.826695	NC	801	809	-	GCACACAAA
MA0084.1	SRY	6.48545	0.826695	NC	1018	1026	-	GCACACAAA
MA0084.1	SRY	6.48545	0.826695	NC	1078	1086	-	GCACACAAA
MA0084.1	SRY	6.48046	0.826528	NC	78	86	+	ACAAACAAG
MA0084.1	SRY	6.39946	0.823816	NC	350	358	+	CTTATCAAA
MA0084.1	SRY	6.14642	0.815344	NC	1940	1948	+	GATAAAAAT
MA0084.1	SRY	5.9791	0.809742	NC	1963	1971	-	CTTACCAAT
MA0084.1	SRY	5.82339	0.804529	NC	288	296	+	CTTAACCAT
MA0084.1	SRY	5.77998	0.803076	NC	1769	1777	+	CATATCAAA
MA0137.2	STAT1	10.341	0.848581	NC	1535	1549	-	CTTTTCCAGGATGCT
MA0137.2	STAT1	8.87993	0.824994	NC	1461	1475	+	CCATTCCAAGCACCA
MA0137.3	STAT1	8.26171	0.873304	NC	1537	1547	-	TTTCCAGGATG
MA0137.2	STAT1	7.90691	0.809287	NC	1706	1720	-	TCCTTCCCAGACTCC
MA0137.3	STAT1	7.082	0.857185	NC	1463	1473	-	GTGCTTGGAAT
MA0137.3	STAT1	5.68626	0.838114	NC	1537	1547	+	CATCCTGGAAA
MA0137.3	STAT1	5.57742	0.836627	NC	1708	1718	+	AGTCTGGGAAG
MA0137.3	STAT1	3.5403	0.808792	NC	347	357	-	TTGATAAGAAG
MA0137.3	STAT1	3.12956	0.80318	NC	1582	1592	-	CTGCTGTGAAA
MA0137.3	STAT1	3.00037	0.801415	NC	1730	1740	+	GTTATGGGGAC
MA0517.1	STAT1::STAT2	8.16089	0.801951	NC	158	172	+	TCTGTCTCCCTTCCC
MA0144.2	STAT3	12.3956	0.947721	NC	1463	1473	-	GTGCTTGGAAT
MA0144.1	Stat3	10.5648	0.88227	NC	1537	1546	-	TTCCAGGATG
MA0144.2	STAT3	10.3388	0.922804	NC	1537	1547	+	CATCCTGGAAA
MA0144.1	Stat3	10.2127	0.875804	NC	1538	1547	+	ATCCTGGAAA
MA0144.1	Stat3	8.79514	0.849777	NC	1709	1718	+	GTCTGGGAAG
MA0144.2	STAT3	6.71442	0.878897	NC	1366	1376	+	CTGAAGGGAAG
MA0144.1	Stat3	6.63971	0.8102	NC	1559	1568	+	TCCCAGGGAG
MA0144.1	Stat3	6.59936	0.809459	NC	1463	1472	-	TGCTTGGAAT
MA0144.2	STAT3	6.40733	0.875177	NC	1538	1548	+	ATCCTGGAAAA
MA0144.2	STAT3	6.24774	0.873243	NC	1582	1592	-	CTGCTGTGAAA
MA0144.2	STAT3	5.11644	0.859538	NC	347	357	-	TTGATAAGAAG
MA0144.2	STAT3	4.97401	0.857813	NC	1633	1643	+	CTTTAGAGAAA
MA0144.2	STAT3	4.93224	0.857307	NC	1708	1718	+	AGTCTGGGAAG
MA0144.2	STAT3	4.41967	0.851097	NC	1537	1547	-	TTTCCAGGATG
MA0144.2	STAT3	1.96763	0.821392	NC	1448	1458	+	TATCTGGGCAG
MA0144.2	STAT3	1.91424	0.820745	NC	1418	1428	+	TTGGTGAGAAG
MA0144.2	STAT3	1.09889	0.810867	NC	1607	1617	+	ATTCAGTGAAG
MA0144.2	STAT3	0.97764	0.809398	NC	1302	1312	-	CTGAATGTAAA
MA0144.2	STAT3	0.907546	0.808549	NC	1645	1655	-	CTGACTGTAAC
MA0144.2	STAT3	0.852109	0.807878	NC	1938	1948	+	GTGATAAAAAT
MA0144.2	STAT3	0.718305	0.806257	NC	1599	1609	+	CTGCTTAGATT
MA0144.2	STAT3	0.387751	0.802252	NC	1361	1371	-	CTTCAGGGGAC
MA0144.2	STAT3	0.348966	0.801782	NC	1746	1756	+	CACCTTGTAAA
MA0144.2	STAT3	0.329218	0.801543	NC	1525	1535	+	ATGCAGGCAAA
MA0518.1	Stat4	10.4303	0.892776	NC	344	357	-	TTGATAAGAAGCCG
MA0518.1	Stat4	8.86505	0.870757	NC	1366	1379	+	CTGAAGGGAAGGGC
MA0518.1	Stat4	7.44859	0.85083	NC	1460	1473	-	GTGCTTGGAATGGA
MA0518.1	Stat4	6.79577	0.841646	NC	1579	1592	-	CTGCTGTGAAATGT
MA0518.1	Stat4	6.76128	0.841161	NC	1534	1547	-	TTTCCAGGATGCTT
MA0518.1	Stat4	5.86062	0.82849	NC	1537	1550	+	CATCCTGGAAAAGC
MA0518.1	Stat4	5.47181	0.823021	NC	1948	1961	+	TTAAAGAGAAAAGG
MA0518.1	Stat4	5.1036	0.817841	NC	1708	1721	+	AGTCTGGGAAGGAG
MA0518.1	Stat4	4.69937	0.812154	NC	1633	1646	+	CTTTAGAGAAAGGT
MA0518.1	Stat4	4.27297	0.806155	NC	1607	1620	+	ATTCAGTGAAGAGA
MA0519.1	Stat5a::Stat5b	7.80632	0.889174	NC	1360	1370	+	GGTCCCCTGAA
MA0519.1	Stat5a::Stat5b	6.66075	0.875173	NC	1462	1472	+	CATTCCAAGCA
MA0519.1	Stat5a::Stat5b	5.76432	0.864218	NC	1538	1548	-	TTTTCCAGGAT
MA0519.1	Stat5a::Stat5b	5.56396	0.861769	NC	1608	1618	-	TCTTCACTGAA
MA0519.1	Stat5a::Stat5b	5.2866	0.858379	NC	1709	1719	-	CCTTCCCAGAC
MA0519.1	Stat5a::Stat5b	4.33721	0.846777	NC	1581	1591	+	ATTTCACAGCA
MA0519.1	Stat5a::Stat5b	3.70667	0.839071	NC	1536	1546	+	GCATCCTGGAA
MA0519.1	Stat5a::Stat5b	2.55519	0.824998	NC	1731	1741	-	GGTCCCCATAA
MA0519.1	Stat5a::Stat5b	1.6651	0.81412	NC	1464	1474	-	GGTGCTTGGAA
MA0519.1	Stat5a::Stat5b	1.43465	0.811304	NC	1557	1567	+	TCTCCCAGGGA
MA0519.1	Stat5a::Stat5b	1.13813	0.80768	NC	1559	1569	-	ACTCCCTGGGA
MA0519.1	Stat5a::Stat5b	0.634334	0.801523	NC	1634	1644	-	CTTTCTCTAAA
MA0520.1	Stat6	7.36807	0.840071	NC	123	137	+	TAATTCTAGAGCAAT
MA0520.1	Stat6	6.32803	0.825803	NC	1945	1959	+	AAATTAAAGAGAAAA
MA0520.1	Stat6	4.93363	0.806675	NC	345	359	+	GGCTTCTTATCAAAC
MA0009.2	T	10.5215	0.831414	NC	1411	1426	+	CAGCACATTGGTGAGA
MA0009.2	T	9.29042	0.818025	NC	1411	1426	-	TCTCACCAATGTGCTG
MA0140.1	Tal1::Gata1	9.35842	0.841551	NC	350	367	-	ACTGTGCAGTTTGATAAG
MA0140.1	Tal1::Gata1	7.70095	0.812992	NC	1928	1945	+	TTATTTAAATGTGATAAA
MA0802.1	TBR1	9.12501	0.871634	NC	444	453	+	GTGTGTGAAC
MA0802.1	TBR1	9.12501	0.871634	NC	1094	1103	+	GTGTGTGAAC
MA0802.1	TBR1	9.12501	0.871634	NC	1146	1155	+	GTGTGTGAAC
MA0802.1	TBR1	8.50347	0.861658	NC	652	661	+	TGGTGTGAGA
MA0802.1	TBR1	8.50347	0.861658	NC	870	879	+	TGGTGTGAGA
MA0802.1	TBR1	8.50347	0.861658	NC	939	948	+	TGGTGTGAGA
MA0802.1	TBR1	8.07043	0.854707	NC	1936	1945	+	ATGTGATAAA
MA0802.1	TBR1	6.73562	0.833282	NC	1419	1428	+	TGGTGAGAAG
MA0802.1	TBR1	5.74617	0.817401	NC	1582	1591	-	TGCTGTGAAA
MA0802.1	TBR1	5.71945	0.816972	NC	702	711	+	GAGTGTGAGT
MA0802.1	TBR1	5.10601	0.807126	NC	604	613	+	GTGTGTGAGT
MA0802.1	TBR1	5.10601	0.807126	NC	618	627	+	GTGTGTGAGT
MA0802.1	TBR1	5.10601	0.807126	NC	696	705	+	GTGTGTGAGT
MA0802.1	TBR1	5.10601	0.807126	NC	735	744	+	GTGTGTGAGT
MA0802.1	TBR1	5.10601	0.807126	NC	985	994	+	GTGTGTGAGT
MA0802.1	TBR1	5.10601	0.807126	NC	1001	1010	+	GTGTGTGAGT
MA0802.1	TBR1	5.05174	0.806255	NC	1253	1262	+	TCGTGTGATT
MA0802.1	TBR1	5.04936	0.806216	NC	533	542	+	GTGTGTGAGC
MA0802.1	TBR1	5.04936	0.806216	NC	773	782	+	GTGTGTGAGC
MA0802.1	TBR1	5.04936	0.806216	NC	817	826	+	GTGTGTGAGC
MA0802.1	TBR1	5.04936	0.806216	NC	1034	1043	+	GTGTGTGAGC
MA0802.1	TBR1	4.79219	0.802089	NC	1700	1709	+	TGGTGTGGAG
MA0805.1	TBX1	10.7156	0.923898	NC	652	659	+	TGGTGTGA
MA0805.1	TBX1	10.7156	0.923898	NC	870	877	+	TGGTGTGA
MA0805.1	TBX1	10.7156	0.923898	NC	939	946	+	TGGTGTGA
MA0805.1	TBX1	8.60867	0.886914	NC	702	709	+	GAGTGTGA
MA0805.1	TBX1	7.42116	0.866069	NC	444	451	+	GTGTGTGA
MA0805.1	TBX1	7.42116	0.866069	NC	533	540	+	GTGTGTGA
MA0805.1	TBX1	7.42116	0.866069	NC	604	611	+	GTGTGTGA
MA0805.1	TBX1	7.42116	0.866069	NC	618	625	+	GTGTGTGA
MA0805.1	TBX1	7.42116	0.866069	NC	696	703	+	GTGTGTGA
MA0805.1	TBX1	7.42116	0.866069	NC	735	742	+	GTGTGTGA
MA0805.1	TBX1	7.42116	0.866069	NC	773	780	+	GTGTGTGA
MA0805.1	TBX1	7.42116	0.866069	NC	817	824	+	GTGTGTGA
MA0805.1	TBX1	7.42116	0.866069	NC	985	992	+	GTGTGTGA
MA0805.1	TBX1	7.42116	0.866069	NC	1001	1008	+	GTGTGTGA
MA0805.1	TBX1	7.42116	0.866069	NC	1034	1041	+	GTGTGTGA
MA0805.1	TBX1	7.42116	0.866069	NC	1094	1101	+	GTGTGTGA
MA0805.1	TBX1	7.42116	0.866069	NC	1146	1153	+	GTGTGTGA
MA0805.1	TBX1	6.69999	0.85341	NC	1253	1260	+	TCGTGTGA
MA0805.1	TBX1	6.33325	0.846972	NC	459	466	+	AGGTGTGT
MA0805.1	TBX1	4.60929	0.816711	NC	116	123	-	AGGTGGCA
MA0805.1	TBX1	4.58259	0.816242	NC	1419	1426	+	TGGTGAGA
MA0803.1	TBX15	9.03332	0.890827	NC	652	659	+	TGGTGTGA
MA0803.1	TBX15	9.03332	0.890827	NC	870	877	+	TGGTGTGA
MA0803.1	TBX15	9.03332	0.890827	NC	939	946	+	TGGTGTGA
MA0803.1	TBX15	8.85601	0.88773	NC	459	466	+	AGGTGTGT
MA0803.1	TBX15	6.91026	0.853741	NC	702	709	+	GAGTGTGA
MA0803.1	TBX15	5.91976	0.836439	NC	116	123	-	AGGTGGCA
MA0803.1	TBX15	5.01973	0.820717	NC	1902	1909	-	AGGGGTGG
MA0803.1	TBX15	5.00546	0.820468	NC	444	451	+	GTGTGTGA
MA0803.1	TBX15	5.00546	0.820468	NC	533	540	+	GTGTGTGA
MA0803.1	TBX15	5.00546	0.820468	NC	604	611	+	GTGTGTGA
MA0803.1	TBX15	5.00546	0.820468	NC	618	625	+	GTGTGTGA
MA0803.1	TBX15	5.00546	0.820468	NC	696	703	+	GTGTGTGA
MA0803.1	TBX15	5.00546	0.820468	NC	735	742	+	GTGTGTGA
MA0803.1	TBX15	5.00546	0.820468	NC	773	780	+	GTGTGTGA
MA0803.1	TBX15	5.00546	0.820468	NC	817	824	+	GTGTGTGA
MA0803.1	TBX15	5.00546	0.820468	NC	985	992	+	GTGTGTGA
MA0803.1	TBX15	5.00546	0.820468	NC	1001	1008	+	GTGTGTGA
MA0803.1	TBX15	5.00546	0.820468	NC	1034	1041	+	GTGTGTGA
MA0803.1	TBX15	5.00546	0.820468	NC	1094	1101	+	GTGTGTGA
MA0803.1	TBX15	5.00546	0.820468	NC	1146	1153	+	GTGTGTGA
MA0803.1	TBX15	4.9252	0.819066	NC	590	597	+	GGGTGTGT
MA0803.1	TBX15	4.9252	0.819066	NC	669	676	+	GGGTGTGT
MA0803.1	TBX15	4.9252	0.819066	NC	832	839	+	GGGTGTGT
MA0803.1	TBX15	4.9252	0.819066	NC	887	894	+	GGGTGTGT
MA0803.1	TBX15	4.9252	0.819066	NC	1049	1056	+	GGGTGTGT
MA0803.1	TBX15	4.9252	0.819066	NC	1109	1116	+	GGGTGTGT
MA0803.1	TBX15	4.9252	0.819066	NC	1161	1168	+	GGGTGTGT
MA0803.1	TBX15	4.04788	0.803741	NC	1700	1707	+	TGGTGTGG
MA0804.1	TBX19	9.94886	0.805351	NC	1409	1428	+	CGCAGCACATTGGTGAGAAG
MA0688.1	TBX2	10.2439	0.888575	NC	651	661	+	GTGGTGTGAGA
MA0688.1	TBX2	10.2439	0.888575	NC	869	879	+	GTGGTGTGAGA
MA0688.1	TBX2	10.2439	0.888575	NC	938	948	+	GTGGTGTGAGA
MA0688.1	TBX2	8.48236	0.854902	NC	1935	1945	+	AATGTGATAAA
MA0688.1	TBX2	8.33872	0.852156	NC	443	453	+	GGTGTGTGAAC
MA0688.1	TBX2	8.33872	0.852156	NC	1093	1103	+	GGTGTGTGAAC
MA0688.1	TBX2	8.33872	0.852156	NC	1145	1155	+	GGTGTGTGAAC
MA0688.1	TBX2	8.0231	0.846123	NC	1418	1428	+	TTGGTGAGAAG
MA0688.1	TBX2	7.58238	0.837699	NC	701	711	+	TGAGTGTGAGT
MA0688.1	TBX2	7.36098	0.833467	NC	458	468	+	GAGGTGTGTGT
MA0688.1	TBX2	7.00497	0.826661	NC	1252	1262	+	TTCGTGTGATT
MA0688.1	TBX2	6.83785	0.823467	NC	603	613	+	TGTGTGTGAGT
MA0688.1	TBX2	6.83785	0.823467	NC	617	627	+	TGTGTGTGAGT
MA0688.1	TBX2	6.83785	0.823467	NC	695	705	+	TGTGTGTGAGT
MA0688.1	TBX2	6.83785	0.823467	NC	734	744	+	TGTGTGTGAGT
MA0688.1	TBX2	6.83785	0.823467	NC	984	994	+	TGTGTGTGAGT
MA0688.1	TBX2	6.83785	0.823467	NC	1000	1010	+	TGTGTGTGAGT
MA0688.1	TBX2	6.6634	0.820132	NC	1699	1709	+	GTGGTGTGGAG
MA0688.1	TBX2	6.52823	0.817548	NC	1296	1306	+	AGGGTGTTTAC
MA0688.1	TBX2	6.11163	0.809585	NC	532	542	+	GGTGTGTGAGC
MA0688.1	TBX2	6.11163	0.809585	NC	772	782	+	GGTGTGTGAGC
MA0688.1	TBX2	6.11163	0.809585	NC	816	826	+	GGTGTGTGAGC
MA0688.1	TBX2	6.11163	0.809585	NC	1033	1043	+	GGTGTGTGAGC
MA0688.1	TBX2	5.70877	0.801884	NC	1582	1592	-	CTGCTGTGAAA
MA0688.1	TBX2	5.68541	0.801437	NC	441	451	+	GTGGTGTGTGA
MA0688.1	TBX2	5.68541	0.801437	NC	530	540	+	GTGGTGTGTGA
MA0688.1	TBX2	5.68541	0.801437	NC	770	780	+	GTGGTGTGTGA
MA0688.1	TBX2	5.68541	0.801437	NC	814	824	+	GTGGTGTGTGA
MA0688.1	TBX2	5.68541	0.801437	NC	1031	1041	+	GTGGTGTGTGA
MA0688.1	TBX2	5.68541	0.801437	NC	1091	1101	+	GTGGTGTGTGA
MA0688.1	TBX2	5.68541	0.801437	NC	1143	1153	+	GTGGTGTGTGA
MA0689.1	TBX20	8.43606	0.834656	NC	651	661	+	GTGGTGTGAGA
MA0689.1	TBX20	8.43606	0.834656	NC	869	879	+	GTGGTGTGAGA
MA0689.1	TBX20	8.43606	0.834656	NC	938	948	+	GTGGTGTGAGA
MA0689.1	TBX20	8.3275	0.832764	NC	1418	1428	+	TTGGTGAGAAG
MA0689.1	TBX20	7.27866	0.814479	NC	443	453	+	GGTGTGTGAAC
MA0689.1	TBX20	7.27866	0.814479	NC	1093	1103	+	GGTGTGTGAAC
MA0689.1	TBX20	7.27866	0.814479	NC	1145	1155	+	GGTGTGTGAAC
MA0689.1	TBX20	7.10044	0.811372	NC	1699	1709	+	GTGGTGTGGAG
MA0690.1	TBX21	9.16357	0.863957	NC	443	452	+	GGTGTGTGAA
MA0690.1	TBX21	9.16357	0.863957	NC	1093	1102	+	GGTGTGTGAA
MA0690.1	TBX21	9.16357	0.863957	NC	1145	1154	+	GGTGTGTGAA
MA0690.1	TBX21	7.64757	0.838967	NC	651	660	+	GTGGTGTGAG
MA0690.1	TBX21	7.64757	0.838967	NC	869	878	+	GTGGTGTGAG
MA0690.1	TBX21	7.64757	0.838967	NC	938	947	+	GTGGTGTGAG
MA0690.1	TBX21	6.82184	0.825355	NC	1418	1427	+	TTGGTGAGAA
MA0690.1	TBX21	6.03059	0.812311	NC	1935	1944	+	AATGTGATAA
MA0690.1	TBX21	5.93976	0.810814	NC	701	710	+	TGAGTGTGAG
MA0690.1	TBX21	5.44219	0.802612	NC	532	541	+	GGTGTGTGAG
MA0690.1	TBX21	5.44219	0.802612	NC	772	781	+	GGTGTGTGAG
MA0690.1	TBX21	5.44219	0.802612	NC	816	825	+	GGTGTGTGAG
MA0690.1	TBX21	5.44219	0.802612	NC	1033	1042	+	GGTGTGTGAG
MA0690.1	TBX21	5.42019	0.802249	NC	1839	1848	+	AAGGAGAGAA
MA0690.1	TBX21	5.40475	0.801994	NC	1252	1261	+	TTCGTGTGAT
MA0690.1	TBX21	5.34044	0.800934	NC	603	612	+	TGTGTGTGAG
MA0690.1	TBX21	5.34044	0.800934	NC	617	626	+	TGTGTGTGAG
MA0690.1	TBX21	5.34044	0.800934	NC	695	704	+	TGTGTGTGAG
MA0690.1	TBX21	5.34044	0.800934	NC	734	743	+	TGTGTGTGAG
MA0690.1	TBX21	5.34044	0.800934	NC	984	993	+	TGTGTGTGAG
MA0690.1	TBX21	5.34044	0.800934	NC	1000	1009	+	TGTGTGTGAG
MA0806.1	TBX4	9.83066	0.922935	NC	652	659	+	TGGTGTGA
MA0806.1	TBX4	9.83066	0.922935	NC	870	877	+	TGGTGTGA
MA0806.1	TBX4	9.83066	0.922935	NC	939	946	+	TGGTGTGA
MA0806.1	TBX4	9.43336	0.914925	NC	459	466	+	AGGTGTGT
MA0806.1	TBX4	8.10445	0.88813	NC	702	709	+	GAGTGTGA
MA0806.1	TBX4	6.84939	0.862824	NC	1253	1260	+	TCGTGTGA
MA0806.1	TBX4	6.72596	0.860335	NC	444	451	+	GTGTGTGA
MA0806.1	TBX4	6.72596	0.860335	NC	533	540	+	GTGTGTGA
MA0806.1	TBX4	6.72596	0.860335	NC	604	611	+	GTGTGTGA
MA0806.1	TBX4	6.72596	0.860335	NC	618	625	+	GTGTGTGA
MA0806.1	TBX4	6.72596	0.860335	NC	696	703	+	GTGTGTGA
MA0806.1	TBX4	6.72596	0.860335	NC	735	742	+	GTGTGTGA
MA0806.1	TBX4	6.72596	0.860335	NC	773	780	+	GTGTGTGA
MA0806.1	TBX4	6.72596	0.860335	NC	817	824	+	GTGTGTGA
MA0806.1	TBX4	6.72596	0.860335	NC	985	992	+	GTGTGTGA
MA0806.1	TBX4	6.72596	0.860335	NC	1001	1008	+	GTGTGTGA
MA0806.1	TBX4	6.72596	0.860335	NC	1034	1041	+	GTGTGTGA
MA0806.1	TBX4	6.72596	0.860335	NC	1094	1101	+	GTGTGTGA
MA0806.1	TBX4	6.72596	0.860335	NC	1146	1153	+	GTGTGTGA
MA0806.1	TBX4	6.46725	0.855119	NC	590	597	+	GGGTGTGT
MA0806.1	TBX4	6.46725	0.855119	NC	669	676	+	GGGTGTGT
MA0806.1	TBX4	6.46725	0.855119	NC	832	839	+	GGGTGTGT
MA0806.1	TBX4	6.46725	0.855119	NC	887	894	+	GGGTGTGT
MA0806.1	TBX4	6.46725	0.855119	NC	1049	1056	+	GGGTGTGT
MA0806.1	TBX4	6.46725	0.855119	NC	1109	1116	+	GGGTGTGT
MA0806.1	TBX4	6.46725	0.855119	NC	1161	1168	+	GGGTGTGT
MA0806.1	TBX4	6.43151	0.854398	NC	1700	1707	+	TGGTGTGG
MA0806.1	TBX4	6.41486	0.854062	NC	1236	1243	-	AGGTGCTG
MA0806.1	TBX4	6.27506	0.851244	NC	1419	1426	+	TGGTGAGA
MA0806.1	TBX4	6.09945	0.847703	NC	116	123	-	AGGTGGCA
MA0806.1	TBX4	5.61128	0.83786	NC	405	412	+	TGGTGTGT
MA0806.1	TBX4	5.61128	0.83786	NC	442	449	+	TGGTGTGT
MA0806.1	TBX4	5.61128	0.83786	NC	483	490	+	TGGTGTGT
MA0806.1	TBX4	5.61128	0.83786	NC	531	538	+	TGGTGTGT
MA0806.1	TBX4	5.61128	0.83786	NC	573	580	+	TGGTGTGT
MA0806.1	TBX4	5.61128	0.83786	NC	686	693	+	TGGTGTGT
MA0806.1	TBX4	5.61128	0.83786	NC	731	738	+	TGGTGTGT
MA0806.1	TBX4	5.61128	0.83786	NC	771	778	+	TGGTGTGT
MA0806.1	TBX4	5.61128	0.83786	NC	815	822	+	TGGTGTGT
MA0806.1	TBX4	5.61128	0.83786	NC	956	963	+	TGGTGTGT
MA0806.1	TBX4	5.61128	0.83786	NC	973	980	+	TGGTGTGT
MA0806.1	TBX4	5.61128	0.83786	NC	1032	1039	+	TGGTGTGT
MA0806.1	TBX4	5.61128	0.83786	NC	1092	1099	+	TGGTGTGT
MA0806.1	TBX4	5.61128	0.83786	NC	1144	1151	+	TGGTGTGT
MA0806.1	TBX4	5.47268	0.835065	NC	501	508	+	ATGTGTGT
MA0806.1	TBX4	5.47268	0.835065	NC	614	621	+	ATGTGTGT
MA0806.1	TBX4	5.47268	0.835065	NC	995	1002	+	ATGTGTGT
MA0806.1	TBX4	5.31768	0.83194	NC	548	555	+	GGGTGTTT
MA0806.1	TBX4	5.31768	0.83194	NC	788	795	+	GGGTGTTT
MA0806.1	TBX4	5.31768	0.83194	NC	1297	1304	+	GGGTGTTT
MA0806.1	TBX4	4.9869	0.825271	NC	1936	1943	+	ATGTGATA
MA0806.1	TBX4	4.79261	0.821353	NC	1188	1195	+	ATGTGTGC
MA0806.1	TBX4	3.90341	0.803424	NC	1902	1909	-	AGGGGTGG
MA0806.1	TBX4	3.88507	0.803054	NC	624	631	+	GAGTGTGT
MA0806.1	TBX4	3.88507	0.803054	NC	712	719	+	GAGTGTGT
MA0806.1	TBX4	3.88507	0.803054	NC	741	748	+	GAGTGTGT
MA0806.1	TBX4	3.88507	0.803054	NC	1007	1014	+	GAGTGTGT
MA0806.1	TBX4	3.83268	0.801998	NC	1310	1317	-	AAGTGCTG
MA0806.1	TBX4	3.76549	0.800643	NC	521	528	+	GGGTGGTA
MA0806.1	TBX4	3.76549	0.800643	NC	642	649	+	GGGTGGTA
MA0806.1	TBX4	3.76549	0.800643	NC	761	768	+	GGGTGGTA
MA0806.1	TBX4	3.76549	0.800643	NC	860	867	+	GGGTGGTA
MA0806.1	TBX4	3.76549	0.800643	NC	929	936	+	GGGTGGTA
MA0807.1	TBX5	10.2339	0.932267	NC	459	466	+	AGGTGTGT
MA0807.1	TBX5	9.80443	0.921169	NC	652	659	+	TGGTGTGA
MA0807.1	TBX5	9.80443	0.921169	NC	870	877	+	TGGTGTGA
MA0807.1	TBX5	9.80443	0.921169	NC	939	946	+	TGGTGTGA
MA0807.1	TBX5	8.23275	0.880556	NC	116	123	-	AGGTGGCA
MA0807.1	TBX5	8.12552	0.877785	NC	590	597	+	GGGTGTGT
MA0807.1	TBX5	8.12552	0.877785	NC	669	676	+	GGGTGTGT
MA0807.1	TBX5	8.12552	0.877785	NC	832	839	+	GGGTGTGT
MA0807.1	TBX5	8.12552	0.877785	NC	887	894	+	GGGTGTGT
MA0807.1	TBX5	8.12552	0.877785	NC	1049	1056	+	GGGTGTGT
MA0807.1	TBX5	8.12552	0.877785	NC	1109	1116	+	GGGTGTGT
MA0807.1	TBX5	8.12552	0.877785	NC	1161	1168	+	GGGTGTGT
MA0807.1	TBX5	7.86951	0.871169	NC	702	709	+	GAGTGTGA
MA0807.1	TBX5	7.45019	0.860334	NC	1700	1707	+	TGGTGTGG
MA0807.1	TBX5	7.18325	0.853436	NC	405	412	+	TGGTGTGT
MA0807.1	TBX5	7.18325	0.853436	NC	442	449	+	TGGTGTGT
MA0807.1	TBX5	7.18325	0.853436	NC	483	490	+	TGGTGTGT
MA0807.1	TBX5	7.18325	0.853436	NC	531	538	+	TGGTGTGT
MA0807.1	TBX5	7.18325	0.853436	NC	573	580	+	TGGTGTGT
MA0807.1	TBX5	7.18325	0.853436	NC	686	693	+	TGGTGTGT
MA0807.1	TBX5	7.18325	0.853436	NC	731	738	+	TGGTGTGT
MA0807.1	TBX5	7.18325	0.853436	NC	771	778	+	TGGTGTGT
MA0807.1	TBX5	7.18325	0.853436	NC	815	822	+	TGGTGTGT
MA0807.1	TBX5	7.18325	0.853436	NC	956	963	+	TGGTGTGT
MA0807.1	TBX5	7.18325	0.853436	NC	973	980	+	TGGTGTGT
MA0807.1	TBX5	7.18325	0.853436	NC	1032	1039	+	TGGTGTGT
MA0807.1	TBX5	7.18325	0.853436	NC	1092	1099	+	TGGTGTGT
MA0807.1	TBX5	7.18325	0.853436	NC	1144	1151	+	TGGTGTGT
MA0807.1	TBX5	7.15555	0.85272	NC	548	555	+	GGGTGTTT
MA0807.1	TBX5	7.15555	0.85272	NC	788	795	+	GGGTGTTT
MA0807.1	TBX5	7.15555	0.85272	NC	1297	1304	+	GGGTGTTT
MA0807.1	TBX5	7.15144	0.852614	NC	1902	1909	-	AGGGGTGG
MA0807.1	TBX5	7.10185	0.851333	NC	444	451	+	GTGTGTGA
MA0807.1	TBX5	7.10185	0.851333	NC	533	540	+	GTGTGTGA
MA0807.1	TBX5	7.10185	0.851333	NC	604	611	+	GTGTGTGA
MA0807.1	TBX5	7.10185	0.851333	NC	618	625	+	GTGTGTGA
MA0807.1	TBX5	7.10185	0.851333	NC	696	703	+	GTGTGTGA
MA0807.1	TBX5	7.10185	0.851333	NC	735	742	+	GTGTGTGA
MA0807.1	TBX5	7.10185	0.851333	NC	773	780	+	GTGTGTGA
MA0807.1	TBX5	7.10185	0.851333	NC	817	824	+	GTGTGTGA
MA0807.1	TBX5	7.10185	0.851333	NC	985	992	+	GTGTGTGA
MA0807.1	TBX5	7.10185	0.851333	NC	1001	1008	+	GTGTGTGA
MA0807.1	TBX5	7.10185	0.851333	NC	1034	1041	+	GTGTGTGA
MA0807.1	TBX5	7.10185	0.851333	NC	1094	1101	+	GTGTGTGA
MA0807.1	TBX5	7.10185	0.851333	NC	1146	1153	+	GTGTGTGA
MA0807.1	TBX5	6.68606	0.840588	NC	521	528	+	GGGTGGTA
MA0807.1	TBX5	6.68606	0.840588	NC	642	649	+	GGGTGGTA
MA0807.1	TBX5	6.68606	0.840588	NC	761	768	+	GGGTGGTA
MA0807.1	TBX5	6.68606	0.840588	NC	860	867	+	GGGTGGTA
MA0807.1	TBX5	6.68606	0.840588	NC	929	936	+	GGGTGGTA
MA0807.1	TBX5	6.63733	0.839329	NC	1253	1260	+	TCGTGTGA
MA0807.1	TBX5	6.59408	0.838211	NC	1236	1243	-	AGGTGCTG
MA0807.1	TBX5	6.58903	0.838081	NC	501	508	+	ATGTGTGT
MA0807.1	TBX5	6.58903	0.838081	NC	614	621	+	ATGTGTGT
MA0807.1	TBX5	6.58903	0.838081	NC	995	1002	+	ATGTGTGT
MA0807.1	TBX5	6.42229	0.833772	NC	1419	1426	+	TGGTGAGA
MA0807.1	TBX5	5.40032	0.807364	NC	1888	1895	-	AGGTGGGC
MA0807.1	TBX5	5.24833	0.803436	NC	624	631	+	GAGTGTGT
MA0807.1	TBX5	5.24833	0.803436	NC	712	719	+	GAGTGTGT
MA0807.1	TBX5	5.24833	0.803436	NC	741	748	+	GAGTGTGT
MA0807.1	TBX5	5.24833	0.803436	NC	1007	1014	+	GAGTGTGT
MA0521.1	Tcf12	7.39684	0.88415	NC	433	443	-	CACAGATGCAC
MA0521.1	Tcf12	7.39684	0.88415	NC	806	816	-	CACAGATGCAC
MA0521.1	Tcf12	7.39684	0.88415	NC	1023	1033	-	CACAGATGCAC
MA0521.1	Tcf12	7.39684	0.88415	NC	1083	1093	-	CACAGATGCAC
MA0521.1	Tcf12	7.39684	0.88415	NC	1135	1145	-	CACAGATGCAC
MA0521.1	Tcf12	6.18153	0.867183	NC	1351	1361	+	GACTGCTGCGG
MA0521.1	Tcf12	5.36299	0.855755	NC	1594	1604	+	GACGGCTGCTT
MA0521.1	Tcf12	4.98418	0.850467	NC	1857	1867	-	GACAACTGGCA
MA0521.1	Tcf12	4.7633	0.847383	NC	1231	1241	+	GGCAGCAGCAC
MA0521.1	Tcf12	2.84155	0.820553	NC	231	241	+	CAGAGCTGGGT
MA0521.1	Tcf12	2.25523	0.812367	NC	1850	1860	-	GGCAGGAGCCG
MA0521.1	Tcf12	2.21084	0.811748	NC	1585	1595	+	CACAGCAGAGA
MA0521.1	Tcf12	2.19103	0.811471	NC	1593	1603	-	AGCAGCCGTCT
MA0522.2	TCF3	7.96771	0.90344	NC	434	443	+	TGCATCTGTG
MA0522.2	TCF3	7.96771	0.90344	NC	807	816	+	TGCATCTGTG
MA0522.2	TCF3	7.96771	0.90344	NC	1024	1033	+	TGCATCTGTG
MA0522.2	TCF3	7.96771	0.90344	NC	1084	1093	+	TGCATCTGTG
MA0522.2	TCF3	7.96771	0.90344	NC	1136	1145	+	TGCATCTGTG
MA0522.1	Tcf3	6.45632	0.871128	NC	433	443	-	CACAGATGCAC
MA0522.1	Tcf3	6.45632	0.871128	NC	806	816	-	CACAGATGCAC
MA0522.1	Tcf3	6.45632	0.871128	NC	1023	1033	-	CACAGATGCAC
MA0522.1	Tcf3	6.45632	0.871128	NC	1083	1093	-	CACAGATGCAC
MA0522.1	Tcf3	6.45632	0.871128	NC	1135	1145	-	CACAGATGCAC
MA0522.1	Tcf3	5.37734	0.856775	NC	1594	1604	+	GACGGCTGCTT
MA0522.2	TCF3	4.00377	0.836798	NC	1237	1246	+	AGCACCTTGC
MA0522.2	TCF3	3.78386	0.833101	NC	567	576	-	ACCACATGCA
MA0522.2	TCF3	3.74448	0.832439	NC	1851	1860	+	GGCTCCTGCC
MA0522.2	TCF3	3.69974	0.831686	NC	567	576	+	TGCATGTGGT
MA0522.1	Tcf3	3.38507	0.830275	NC	1231	1241	+	GGCAGCAGCAC
MA0522.2	TCF3	3.20031	0.82329	NC	1827	1836	-	ACCGCCTGGG
MA0522.2	TCF3	3.16782	0.822744	NC	1889	1898	+	CCCACCTCGC
MA0522.2	TCF3	2.95975	0.819246	NC	1469	1478	+	AGCACCAGAA
MA0522.1	Tcf3	2.90463	0.823884	NC	566	576	-	ACCACATGCAC
MA0522.2	TCF3	2.81734	0.816851	NC	1594	1603	-	AGCAGCCGTC
MA0522.1	Tcf3	2.65138	0.820515	NC	1857	1867	-	GACAACTGGCA
MA0522.2	TCF3	2.59823	0.813168	NC	1351	1360	-	CGCAGCAGTC
MA0522.2	TCF3	2.52232	0.811892	NC	1858	1867	-	GACAACTGGC
MA0522.2	TCF3	2.34675	0.80894	NC	1231	1240	+	GGCAGCAGCA
MA0522.2	TCF3	2.11651	0.805069	NC	434	443	-	CACAGATGCA
MA0522.2	TCF3	2.11651	0.805069	NC	807	816	-	CACAGATGCA
MA0522.2	TCF3	2.11651	0.805069	NC	1024	1033	-	CACAGATGCA
MA0522.2	TCF3	2.11651	0.805069	NC	1084	1093	-	CACAGATGCA
MA0522.2	TCF3	2.11651	0.805069	NC	1136	1145	-	CACAGATGCA
MA0522.2	TCF3	1.97189	0.802638	NC	1351	1360	+	GACTGCTGCG
MA0522.2	TCF3	1.97055	0.802615	NC	1231	1240	-	TGCTGCTGCC
MA0522.1	Tcf3	1.90664	0.810609	NC	1889	1899	+	CCCACCTCGCC
MA0522.1	Tcf3	1.35224	0.803234	NC	1858	1868	+	GCCAGTTGTCC
MA0830.1	TCF4	8.96222	0.924496	NC	434	443	+	TGCATCTGTG
MA0830.1	TCF4	8.96222	0.924496	NC	807	816	+	TGCATCTGTG
MA0830.1	TCF4	8.96222	0.924496	NC	1024	1033	+	TGCATCTGTG
MA0830.1	TCF4	8.96222	0.924496	NC	1084	1093	+	TGCATCTGTG
MA0830.1	TCF4	8.96222	0.924496	NC	1136	1145	+	TGCATCTGTG
MA0830.1	TCF4	4.34193	0.853835	NC	1237	1246	+	AGCACCTTGC
MA0830.1	TCF4	3.52994	0.841416	NC	567	576	+	TGCATGTGGT
MA0830.1	TCF4	3.34923	0.838653	NC	1351	1360	-	CGCAGCAGTC
MA0830.1	TCF4	3.33541	0.838441	NC	567	576	-	ACCACATGCA
MA0830.1	TCF4	2.67328	0.828315	NC	434	443	-	CACAGATGCA
MA0830.1	TCF4	2.67328	0.828315	NC	807	816	-	CACAGATGCA
MA0830.1	TCF4	2.67328	0.828315	NC	1024	1033	-	CACAGATGCA
MA0830.1	TCF4	2.67328	0.828315	NC	1084	1093	-	CACAGATGCA
MA0830.1	TCF4	2.67328	0.828315	NC	1136	1145	-	CACAGATGCA
MA0830.1	TCF4	2.65305	0.828005	NC	1851	1860	+	GGCTCCTGCC
MA0830.1	TCF4	2.6185	0.827477	NC	1889	1898	+	CCCACCTCGC
MA0830.1	TCF4	2.13977	0.820155	NC	1858	1867	-	GACAACTGGC
MA0830.1	TCF4	1.8527	0.815765	NC	1469	1478	+	AGCACCAGAA
MA0830.1	TCF4	1.77399	0.814561	NC	1666	1675	-	AGCATCAGGC
MA0830.1	TCF4	1.76434	0.814413	NC	1231	1240	+	GGCAGCAGCA
MA0830.1	TCF4	1.63733	0.812471	NC	1827	1836	-	ACCGCCTGGG
MA0830.1	TCF4	0.9752	0.802345	NC	231	240	+	CAGAGCTGGG
MA0769.1	Tcf7	10.7065	0.848368	NC	1950	1961	+	AAAGAGAAAAGG
MA0769.1	Tcf7	8.65698	0.818064	NC	1768	1779	+	GCATATCAAAGG
MA0769.1	Tcf7	8.0564	0.809184	NC	1943	1954	+	AAAAATTAAAGA
MA0769.1	Tcf7	7.57294	0.802036	NC	1503	1514	-	AAACAAAAAAGG
MA0769.1	Tcf7	7.50464	0.801026	NC	90	101	+	ATACTGCAAAGG
MA1421.1	TCF7L1	12.5867	0.864768	NC	1950	1961	+	AAAGAGAAAAGG
MA1421.1	TCF7L1	9.22313	0.808066	NC	1768	1779	+	GCATATCAAAGG
MA1421.1	TCF7L1	8.84226	0.801646	NC	1503	1514	-	AAACAAAAAAGG
MA0523.1	TCF7L2	12.4072	0.913908	NC	1768	1781	+	GCATATCAAAGGAT
MA0523.1	TCF7L2	6.91482	0.838001	NC	1501	1514	-	AAACAAAAAAGGTT
MA0523.1	TCF7L2	6.38552	0.830686	NC	1950	1963	+	AAAGAGAAAAGGAA
MA0523.1	TCF7L2	5.48214	0.818201	NC	1943	1956	+	AAAAATTAAAGAGA
MA0523.1	TCF7L2	4.85357	0.809514	NC	1488	1501	+	CGAAAAGAAAGAAA
MA0523.1	TCF7L2	4.73912	0.807932	NC	90	103	+	ATACTGCAAAGGTT
MA0523.1	TCF7L2	4.67277	0.807015	NC	399	412	-	ACACACCAAAAACA
MA0523.1	TCF7L2	4.45153	0.803957	NC	189	202	-	GAGGAGGAAAGGAG
MA0145.2	Tcfcp2l1	13.3937	0.926117	NC	1849	1862	+	CCGGCTCCTGCCAG
MA0145.1	Tcfcp2l1	13.3795	0.926314	NC	1849	1862	+	CCGGCTCCTGCCAG
MA0145.1	Tcfcp2l1	8.69404	0.858081	NC	1849	1862	-	CTGGCAGGAGCCGG
MA0145.2	Tcfcp2l1	8.6223	0.856677	NC	1849	1862	-	CTGGCAGGAGCCGG
MA0145.2	Tcfcp2l1	5.80888	0.815732	NC	118	131	+	CCACCTAATTCTAG
MA0145.1	Tcfcp2l1	5.80202	0.815965	NC	118	131	+	CCACCTAATTCTAG
MA0145.1	Tcfcp2l1	5.44377	0.810748	NC	1348	1361	+	CCGGACTGCTGCGG
MA0145.2	Tcfcp2l1	5.41442	0.809991	NC	1348	1361	+	CCGGACTGCTGCGG
MA0145.1	Tcfcp2l1	5.27596	0.808305	NC	1652	1665	+	TCAGTGGGAGCCTG
MA0145.2	Tcfcp2l1	5.26729	0.80785	NC	1652	1665	+	TCAGTGGGAGCCTG
MA0632.1	Tcfl5	5.50758	0.859187	NC	1813	1822	+	AGCTCATGCC
MA0632.1	Tcfl5	5.50758	0.859187	NC	1813	1822	-	GGCATGAGCT
MA0632.1	Tcfl5	5.10472	0.846428	NC	567	576	+	TGCATGTGGT
MA0632.1	Tcfl5	5.10472	0.846428	NC	567	576	-	ACCACATGCA
MA0632.1	Tcfl5	5.04132	0.84442	NC	1252	1261	+	TTCGTGTGAT
MA0632.1	Tcfl5	5.04132	0.84442	NC	1252	1261	-	ATCACACGAA
MA0632.1	Tcfl5	4.17704	0.817046	NC	1851	1860	+	GGCTCCTGCC
MA0632.1	Tcfl5	4.17704	0.817046	NC	1851	1860	-	GGCAGGAGCC
MA0090.2	TEAD1	11.726	0.963726	NC	523	532	-	CACATACCAC
MA0090.2	TEAD1	11.726	0.963726	NC	644	653	-	CACATACCAC
MA0090.2	TEAD1	11.726	0.963726	NC	763	772	-	CACATACCAC
MA0090.2	TEAD1	11.726	0.963726	NC	862	871	-	CACATACCAC
MA0090.2	TEAD1	11.726	0.963726	NC	931	940	-	CACATACCAC
MA0090.1	TEAD1	10.1048	0.848006	NC	521	532	-	CACATACCACCC
MA0090.1	TEAD1	10.1048	0.848006	NC	642	653	-	CACATACCACCC
MA0090.1	TEAD1	10.1048	0.848006	NC	761	772	-	CACATACCACCC
MA0090.1	TEAD1	10.1048	0.848006	NC	860	871	-	CACATACCACCC
MA0090.1	TEAD1	10.1048	0.848006	NC	929	940	-	CACATACCACCC
MA0090.2	TEAD1	9.8152	0.924356	NC	1460	1469	+	TCCATTCCAA
MA0090.1	TEAD1	9.09081	0.822084	NC	1578	1589	+	AACATTTCACAG
MA0090.1	TEAD1	9.07998	0.821808	NC	267	278	+	CACATCCCAGGC
MA0090.2	TEAD1	8.3652	0.89448	NC	1958	1967	-	CCAATTCCTT
MA0090.2	TEAD1	7.92531	0.885416	NC	477	486	-	ACCATACCAC
MA0090.2	TEAD1	7.87159	0.884309	NC	337	346	+	AACATACCGG
MA0090.2	TEAD1	7.74032	0.881605	NC	267	276	+	CACATCCCAG
MA0090.2	TEAD1	7.4033	0.874661	NC	1570	1579	-	TTCATTCTAT
MA0090.2	TEAD1	7.25313	0.871566	NC	1578	1587	+	AACATTTCAC
MA0090.2	TEAD1	7.08212	0.868043	NC	609	618	-	CACATACTCA
MA0090.2	TEAD1	7.08212	0.868043	NC	990	999	-	CACATACTCA
MA0090.2	TEAD1	6.60949	0.858305	NC	385	394	-	CATATACCAC
MA0090.2	TEAD1	6.44753	0.854968	NC	170	179	+	CCCCTTCCTT
MA0090.2	TEAD1	5.88372	0.843351	NC	482	491	-	CACACACCAT
MA0090.2	TEAD1	5.86073	0.842877	NC	295	304	-	CTCCTTCCAT
MA0090.2	TEAD1	5.80075	0.841641	NC	441	450	-	CACACACCAC
MA0090.2	TEAD1	5.80075	0.841641	NC	530	539	-	CACACACCAC
MA0090.2	TEAD1	5.80075	0.841641	NC	572	581	-	CACACACCAC
MA0090.2	TEAD1	5.80075	0.841641	NC	685	694	-	CACACACCAC
MA0090.2	TEAD1	5.80075	0.841641	NC	730	739	-	CACACACCAC
MA0090.2	TEAD1	5.80075	0.841641	NC	770	779	-	CACACACCAC
MA0090.2	TEAD1	5.80075	0.841641	NC	814	823	-	CACACACCAC
MA0090.2	TEAD1	5.80075	0.841641	NC	955	964	-	CACACACCAC
MA0090.2	TEAD1	5.80075	0.841641	NC	972	981	-	CACACACCAC
MA0090.2	TEAD1	5.80075	0.841641	NC	1031	1040	-	CACACACCAC
MA0090.2	TEAD1	5.80075	0.841641	NC	1091	1100	-	CACACACCAC
MA0090.2	TEAD1	5.80075	0.841641	NC	1143	1152	-	CACACACCAC
MA0090.2	TEAD1	5.5238	0.835935	NC	458	467	-	CACACACCTC
MA0090.2	TEAD1	5.50379	0.835523	NC	404	413	-	CACACACCAA
MA0090.2	TEAD1	5.50309	0.835508	NC	1520	1529	-	TGCATCCTTT
MA0090.2	TEAD1	5.50309	0.835508	NC	1775	1784	-	TGCATCCTTT
MA0090.2	TEAD1	5.34344	0.832219	NC	1681	1690	-	TGCATTTCTG
MA0090.2	TEAD1	5.22703	0.82982	NC	363	372	-	AAAATACTGT
MA0090.2	TEAD1	5.06399	0.826461	NC	174	183	+	TTCCTTCCTT
MA0090.2	TEAD1	5.02895	0.825739	NC	190	199	+	TCCTTTCCTC
MA0090.2	TEAD1	4.91916	0.823477	NC	1767	1776	+	TGCATATCAA
MA0090.2	TEAD1	4.60226	0.816947	NC	87	96	+	GAAATACTGC
MA0090.2	TEAD1	4.49405	0.814718	NC	122	131	+	CTAATTCTAG
MA0090.2	TEAD1	4.34982	0.811746	NC	302	311	-	AGATTTCCTC
MA0090.2	TEAD1	4.30899	0.810905	NC	1304	1313	+	TACATTCAGC
MA0090.2	TEAD1	3.82505	0.800934	NC	279	288	-	GACTTTCTAG
MA1121.1	TEAD2	10.8148	0.876203	NC	266	278	+	TCACATCCCAGGC
MA1121.1	TEAD2	10.7309	0.874292	NC	521	533	-	CCACATACCACCC
MA1121.1	TEAD2	10.7309	0.874292	NC	642	654	-	CCACATACCACCC
MA1121.1	TEAD2	10.7309	0.874292	NC	761	773	-	CCACATACCACCC
MA1121.1	TEAD2	10.7309	0.874292	NC	860	872	-	CCACATACCACCC
MA1121.1	TEAD2	10.7309	0.874292	NC	929	941	-	CCACATACCACCC
MA1121.1	TEAD2	10.1005	0.859949	NC	1459	1471	+	TTCCATTCCAAGC
MA1121.1	TEAD2	8.1206	0.814897	NC	1679	1691	-	CTGCATTTCTGCC
MA1121.1	TEAD2	8.05219	0.813341	NC	1577	1589	+	GAACATTTCACAG
MA0808.1	TEAD3	11.5334	0.970941	NC	524	531	-	ACATACCA
MA0808.1	TEAD3	11.5334	0.970941	NC	645	652	-	ACATACCA
MA0808.1	TEAD3	11.5334	0.970941	NC	764	771	-	ACATACCA
MA0808.1	TEAD3	11.5334	0.970941	NC	863	870	-	ACATACCA
MA0808.1	TEAD3	11.5334	0.970941	NC	932	939	-	ACATACCA
MA0808.1	TEAD3	10.2281	0.950735	NC	338	345	+	ACATACCG
MA0808.1	TEAD3	6.51103	0.893191	NC	1461	1468	+	CCATTCCA
MA0808.1	TEAD3	5.88965	0.883572	NC	1816	1823	+	TCATGCCA
MA0808.1	TEAD3	5.32507	0.874832	NC	268	275	+	ACATCCCA
MA0808.1	TEAD3	4.6339	0.864132	NC	478	485	-	CCATACCA
MA0808.1	TEAD3	4.31541	0.859201	NC	1579	1586	+	ACATTTCA
MA0808.1	TEAD3	3.17704	0.841579	NC	1682	1689	-	GCATTTCT
MA0808.1	TEAD3	3.01017	0.838995	NC	1305	1312	+	ACATTCAG
MA0808.1	TEAD3	2.97539	0.838457	NC	1959	1966	-	CAATTCCT
MA0808.1	TEAD3	2.61859	0.832933	NC	386	393	-	ATATACCA
MA0808.1	TEAD3	2.5206	0.831416	NC	1349	1356	-	GCAGTCCG
MA0808.1	TEAD3	2.43828	0.830142	NC	405	412	-	ACACACCA
MA0808.1	TEAD3	2.43828	0.830142	NC	442	449	-	ACACACCA
MA0808.1	TEAD3	2.43828	0.830142	NC	483	490	-	ACACACCA
MA0808.1	TEAD3	2.43828	0.830142	NC	531	538	-	ACACACCA
MA0808.1	TEAD3	2.43828	0.830142	NC	573	580	-	ACACACCA
MA0808.1	TEAD3	2.43828	0.830142	NC	686	693	-	ACACACCA
MA0808.1	TEAD3	2.43828	0.830142	NC	731	738	-	ACACACCA
MA0808.1	TEAD3	2.43828	0.830142	NC	771	778	-	ACACACCA
MA0808.1	TEAD3	2.43828	0.830142	NC	815	822	-	ACACACCA
MA0808.1	TEAD3	2.43828	0.830142	NC	956	963	-	ACACACCA
MA0808.1	TEAD3	2.43828	0.830142	NC	973	980	-	ACACACCA
MA0808.1	TEAD3	2.43828	0.830142	NC	1032	1039	-	ACACACCA
MA0808.1	TEAD3	2.43828	0.830142	NC	1092	1099	-	ACACACCA
MA0808.1	TEAD3	2.43828	0.830142	NC	1144	1151	-	ACACACCA
MA0808.1	TEAD3	1.9487	0.822563	NC	1768	1775	+	GCATATCA
MA0808.1	TEAD3	1.78948	0.820098	NC	375	382	-	ACAAACCT
MA0808.1	TEAD3	1.78948	0.820098	NC	459	466	-	ACACACCT
MA0808.1	TEAD3	1.00296	0.807922	NC	1571	1578	-	TCATTCTA
MA0808.1	TEAD3	0.863062	0.805757	NC	296	303	-	TCCTTCCA
MA0808.1	TEAD3	0.779776	0.804467	NC	132	139	-	AAATTGCT
MA0809.1	TEAD4	10.8256	0.951361	NC	523	532	-	CACATACCAC
MA0809.1	TEAD4	10.8256	0.951361	NC	644	653	-	CACATACCAC
MA0809.1	TEAD4	10.8256	0.951361	NC	763	772	-	CACATACCAC
MA0809.1	TEAD4	10.8256	0.951361	NC	862	871	-	CACATACCAC
MA0809.1	TEAD4	10.8256	0.951361	NC	931	940	-	CACATACCAC
MA0809.1	TEAD4	8.31537	0.897649	NC	337	346	+	AACATACCGG
MA0809.1	TEAD4	7.50299	0.880266	NC	1578	1587	+	AACATTTCAC
MA0809.1	TEAD4	7.50075	0.880219	NC	1460	1469	+	TCCATTCCAA
MA0809.1	TEAD4	7.10052	0.871655	NC	1958	1967	-	CCAATTCCTT
MA0809.1	TEAD4	6.85217	0.866341	NC	1304	1313	+	TACATTCAGC
MA0809.1	TEAD4	6.77841	0.864763	NC	1570	1579	-	TTCATTCTAT
MA0809.1	TEAD4	6.24233	0.853292	NC	609	618	-	CACATACTCA
MA0809.1	TEAD4	6.24233	0.853292	NC	990	999	-	CACATACTCA
MA0809.1	TEAD4	6.18623	0.852092	NC	363	372	-	AAAATACTGT
MA0809.1	TEAD4	6.07707	0.849756	NC	87	96	+	GAAATACTGC
MA0809.1	TEAD4	5.76662	0.843113	NC	1681	1690	-	TGCATTTCTG
MA0809.1	TEAD4	5.7237	0.842195	NC	477	486	-	ACCATACCAC
MA0809.1	TEAD4	5.70504	0.841795	NC	122	131	+	CTAATTCTAG
MA0809.1	TEAD4	5.6111	0.839785	NC	267	276	+	CACATCCCAG
MA0809.1	TEAD4	5.56275	0.838751	NC	385	394	-	CATATACCAC
MA0809.1	TEAD4	5.55587	0.838603	NC	131	140	-	AAAATTGCTC
MA0809.1	TEAD4	5.38821	0.835016	NC	279	288	-	GACTTTCTAG
MA0809.1	TEAD4	5.27057	0.832499	NC	1913	1922	+	CAAAATCTAT
MA0809.1	TEAD4	5.07932	0.828407	NC	302	311	-	AGATTTCCTC
MA0809.1	TEAD4	4.62055	0.81859	NC	374	383	-	GACAAACCTC
MA0809.1	TEAD4	4.0725	0.806864	NC	1767	1776	+	TGCATATCAA
MA0809.1	TEAD4	3.99952	0.805302	NC	482	491	-	CACACACCAT
MA0809.1	TEAD4	3.99815	0.805273	NC	1183	1192	-	CACATACACC
MA0809.1	TEAD4	3.92856	0.803784	NC	441	450	-	CACACACCAC
MA0809.1	TEAD4	3.92856	0.803784	NC	530	539	-	CACACACCAC
MA0809.1	TEAD4	3.92856	0.803784	NC	572	581	-	CACACACCAC
MA0809.1	TEAD4	3.92856	0.803784	NC	685	694	-	CACACACCAC
MA0809.1	TEAD4	3.92856	0.803784	NC	730	739	-	CACACACCAC
MA0809.1	TEAD4	3.92856	0.803784	NC	770	779	-	CACACACCAC
MA0809.1	TEAD4	3.92856	0.803784	NC	814	823	-	CACACACCAC
MA0809.1	TEAD4	3.92856	0.803784	NC	955	964	-	CACACACCAC
MA0809.1	TEAD4	3.92856	0.803784	NC	972	981	-	CACACACCAC
MA0809.1	TEAD4	3.92856	0.803784	NC	1031	1040	-	CACACACCAC
MA0809.1	TEAD4	3.92856	0.803784	NC	1091	1100	-	CACACACCAC
MA0809.1	TEAD4	3.92856	0.803784	NC	1143	1152	-	CACACACCAC
MA0003.2	TFAP2A	9.06802	0.842745	NC	1664	1678	-	CCTAGCATCAGGCCA
MA0003.2	TFAP2A	8.62008	0.836202	NC	1362	1376	-	CTTCCCTTCAGGGGA
MA0003.1	TFAP2A	8.14898	0.926811	NC	541	549	+	GCCTGTGGG
MA0003.1	TFAP2A	8.14898	0.926811	NC	662	670	+	GCCTGTGGG
MA0003.1	TFAP2A	8.14898	0.926811	NC	781	789	+	GCCTGTGGG
MA0003.1	TFAP2A	8.14898	0.926811	NC	880	888	+	GCCTGTGGG
MA0003.2	TFAP2A	8.12396	0.828955	NC	658	672	+	GAGAGCCTGTGGGGT
MA0003.2	TFAP2A	8.12396	0.828955	NC	876	890	+	GAGAGCCTGTGGGGT
MA0003.1	TFAP2A	7.88655	0.918248	NC	1673	1681	-	GCCCCTAGC
MA0003.1	TFAP2A	7.63375	0.909998	NC	1345	1353	+	GCCCCGGAC
MA0003.1	TFAP2A	7.18931	0.895495	NC	825	833	+	GCCAGTGGG
MA0003.1	TFAP2A	7.18931	0.895495	NC	1042	1050	+	GCCAGTGGG
MA0003.2	TFAP2A	7.18086	0.815178	NC	537	551	+	GTGAGCCTGTGGGGT
MA0003.2	TFAP2A	7.18086	0.815178	NC	777	791	+	GTGAGCCTGTGGGGT
MA0003.3	TFAP2A	7.13457	0.866954	NC	540	550	-	CCCCACAGGCT
MA0003.3	TFAP2A	7.13457	0.866954	NC	661	671	-	CCCCACAGGCT
MA0003.3	TFAP2A	7.13457	0.866954	NC	780	790	-	CCCCACAGGCT
MA0003.3	TFAP2A	7.13457	0.866954	NC	879	889	-	CCCCACAGGCT
MA0003.2	TFAP2A	7.03195	0.813003	NC	1360	1374	+	GGTCCCCTGAAGGGA
MA0003.1	TFAP2A	6.92804	0.886969	NC	1825	1833	-	GCCTGGGCC
MA0003.3	TFAP2A	6.85557	0.862568	NC	1363	1373	+	CCCCTGAAGGG
MA0003.1	TFAP2A	6.80113	0.882828	NC	1666	1674	+	GCCTGATGC
MA0003.3	TFAP2A	6.42518	0.855802	NC	1824	1834	+	GGGCCCAGGCG
MA0003.1	TFAP2A	6.41847	0.870341	NC	1321	1329	+	GCCCACGGT
MA0003.1	TFAP2A	6.37801	0.86902	NC	1696	1704	+	GCCGTGGTG
MA0003.3	TFAP2A	6.28615	0.853617	NC	1672	1682	-	TGCCCCTAGCA
MA0003.3	TFAP2A	6.04069	0.849758	NC	1665	1675	-	AGCATCAGGCC
MA0003.1	TFAP2A	6.01289	0.857106	NC	1826	1834	+	GCCCAGGCG
MA0003.1	TFAP2A	6.00947	0.856994	NC	1378	1386	+	GCCCGTTGC
MA0003.1	TFAP2A	5.96836	0.855653	NC	1820	1828	+	GCCAGGGCC
MA0003.3	TFAP2A	5.79992	0.845973	NC	1363	1373	-	CCCTTCAGGGG
MA0003.3	TFAP2A	5.56866	0.842338	NC	540	550	+	AGCCTGTGGGG
MA0003.3	TFAP2A	5.56866	0.842338	NC	661	671	+	AGCCTGTGGGG
MA0003.3	TFAP2A	5.56866	0.842338	NC	780	790	+	AGCCTGTGGGG
MA0003.3	TFAP2A	5.56866	0.842338	NC	879	889	+	AGCCTGTGGGG
MA0003.1	TFAP2A	5.37191	0.836189	NC	1524	1532	-	GCCTGCATC
MA0003.1	TFAP2A	5.27396	0.832993	NC	270	278	-	GCCTGGGAT
MA0003.1	TFAP2A	5.08461	0.826814	NC	1326	1334	-	GCCTCACCG
MA0003.1	TFAP2A	5.05123	0.825725	NC	949	957	+	GCCTGTGTG
MA0003.1	TFAP2A	4.58225	0.810421	NC	1345	1353	-	GTCCGGGGC
MA0003.1	TFAP2A	4.47888	0.807048	NC	1819	1827	-	GCCCTGGCA
MA0003.1	TFAP2A	4.39454	0.804296	NC	1691	1699	+	GCCACGCCG
MA0003.3	TFAP2A	4.39273	0.823852	NC	1824	1834	-	CGCCTGGGCCC
MA0003.1	TFAP2A	4.30815	0.801477	NC	339	347	-	GCCGGTATG
MA0003.3	TFAP2A	4.14945	0.820028	NC	1196	1206	-	AGTCTGAAGCA
MA0003.3	TFAP2A	3.51384	0.810036	NC	1665	1675	+	GGCCTGATGCT
MA0003.3	TFAP2A	3.41747	0.808521	NC	1344	1354	+	AGCCCCGGACT
MA0003.3	TFAP2A	3.10446	0.8036	NC	1320	1330	+	AGCCCACGGTG
MA0003.3	TFAP2A	3.09686	0.803481	NC	1320	1330	-	CACCGTGGGCT
MA0810.1	TFAP2A(var.2)	8.84979	0.890315	NC	1363	1374	-	TCCCTTCAGGGG
MA0810.1	TFAP2A(var.2)	8.73231	0.888492	NC	540	551	-	ACCCCACAGGCT
MA0810.1	TFAP2A(var.2)	8.73231	0.888492	NC	661	672	-	ACCCCACAGGCT
MA0810.1	TFAP2A(var.2)	8.73231	0.888492	NC	780	791	-	ACCCCACAGGCT
MA0810.1	TFAP2A(var.2)	8.73231	0.888492	NC	879	890	-	ACCCCACAGGCT
MA0810.1	TFAP2A(var.2)	8.30254	0.881821	NC	1363	1374	+	CCCCTGAAGGGA
MA0810.1	TFAP2A(var.2)	5.66032	0.840812	NC	1362	1373	+	TCCCCTGAAGGG
MA0810.1	TFAP2A(var.2)	4.90315	0.829061	NC	1824	1835	-	CCGCCTGGGCCC
MA0810.1	TFAP2A(var.2)	4.52022	0.823117	NC	540	551	+	AGCCTGTGGGGT
MA0810.1	TFAP2A(var.2)	4.52022	0.823117	NC	661	672	+	AGCCTGTGGGGT
MA0810.1	TFAP2A(var.2)	4.52022	0.823117	NC	780	791	+	AGCCTGTGGGGT
MA0810.1	TFAP2A(var.2)	4.52022	0.823117	NC	879	890	+	AGCCTGTGGGGT
MA0810.1	TFAP2A(var.2)	4.03932	0.815654	NC	1671	1682	-	TGCCCCTAGCAT
MA0810.1	TFAP2A(var.2)	3.46927	0.806806	NC	824	835	-	ACCCCACTGGCT
MA0810.1	TFAP2A(var.2)	3.46927	0.806806	NC	1041	1052	-	ACCCCACTGGCT
MA0810.1	TFAP2A(var.2)	3.0807	0.800775	NC	1362	1373	-	CCCTTCAGGGGA
MA0872.1	TFAP2A(var.3)	12.5869	0.90346	NC	1362	1374	+	TCCCCTGAAGGGA
MA0872.1	TFAP2A(var.3)	12.3059	0.899144	NC	1362	1374	-	TCCCTTCAGGGGA
MA0811.1	TFAP2B	8.77226	0.879475	NC	1363	1374	+	CCCCTGAAGGGA
MA0811.1	TFAP2B	8.32685	0.872411	NC	1363	1374	-	TCCCTTCAGGGG
MA0811.1	TFAP2B	8.23813	0.871004	NC	540	551	-	ACCCCACAGGCT
MA0811.1	TFAP2B	8.23813	0.871004	NC	661	672	-	ACCCCACAGGCT
MA0811.1	TFAP2B	8.23813	0.871004	NC	780	791	-	ACCCCACAGGCT
MA0811.1	TFAP2B	8.23813	0.871004	NC	879	890	-	ACCCCACAGGCT
MA0811.1	TFAP2B	6.06377	0.83652	NC	540	551	+	AGCCTGTGGGGT
MA0811.1	TFAP2B	6.06377	0.83652	NC	661	672	+	AGCCTGTGGGGT
MA0811.1	TFAP2B	6.06377	0.83652	NC	780	791	+	AGCCTGTGGGGT
MA0811.1	TFAP2B	6.06377	0.83652	NC	879	890	+	AGCCTGTGGGGT
MA0811.1	TFAP2B	4.49943	0.811711	NC	1362	1373	+	TCCCCTGAAGGG
MA0811.1	TFAP2B	4.20098	0.806978	NC	582	593	-	ACCCCACAGACA
MA0811.1	TFAP2B	3.95108	0.803014	NC	1362	1373	-	CCCTTCAGGGGA
MA0812.1	TFAP2B(var.2)	6.52329	0.849074	NC	540	550	-	CCCCACAGGCT
MA0812.1	TFAP2B(var.2)	6.52329	0.849074	NC	661	671	-	CCCCACAGGCT
MA0812.1	TFAP2B(var.2)	6.52329	0.849074	NC	780	790	-	CCCCACAGGCT
MA0812.1	TFAP2B(var.2)	6.52329	0.849074	NC	879	889	-	CCCCACAGGCT
MA0812.1	TFAP2B(var.2)	6.16052	0.843575	NC	1665	1675	-	AGCATCAGGCC
MA0812.1	TFAP2B(var.2)	4.7456	0.822124	NC	540	550	+	AGCCTGTGGGG
MA0812.1	TFAP2B(var.2)	4.7456	0.822124	NC	661	671	+	AGCCTGTGGGG
MA0812.1	TFAP2B(var.2)	4.7456	0.822124	NC	780	790	+	AGCCTGTGGGG
MA0812.1	TFAP2B(var.2)	4.7456	0.822124	NC	879	889	+	AGCCTGTGGGG
MA0812.1	TFAP2B(var.2)	4.62384	0.820278	NC	1665	1675	+	GGCCTGATGCT
MA0812.1	TFAP2B(var.2)	4.39165	0.816758	NC	1363	1373	+	CCCCTGAAGGG
MA0812.1	TFAP2B(var.2)	4.36579	0.816366	NC	1363	1373	-	CCCTTCAGGGG
MA0812.1	TFAP2B(var.2)	4.1756	0.813482	NC	1344	1354	+	AGCCCCGGACT
MA0812.1	TFAP2B(var.2)	4.03639	0.811372	NC	1824	1834	+	GGGCCCAGGCG
MA0812.1	TFAP2B(var.2)	3.72544	0.806658	NC	1196	1206	-	AGTCTGAAGCA
MA0812.1	TFAP2B(var.2)	3.65427	0.805579	NC	1672	1682	-	TGCCCCTAGCA
MA0812.1	TFAP2B(var.2)	3.65258	0.805553	NC	1320	1330	+	AGCCCACGGTG
MA0813.1	TFAP2B(var.3)	13.2457	0.917208	NC	1362	1374	+	TCCCCTGAAGGGA
MA0813.1	TFAP2B(var.3)	12.1211	0.900461	NC	1362	1374	-	TCCCTTCAGGGGA
MA0524.1	TFAP2C	10.9866	0.902221	NC	1362	1376	-	CTTCCCTTCAGGGGA
MA0524.2	TFAP2C	9.12362	0.882438	NC	1363	1374	+	CCCCTGAAGGGA
MA0524.1	TFAP2C	8.62299	0.872559	NC	1664	1678	-	CCTAGCATCAGGCCA
MA0524.2	TFAP2C	8.30628	0.869156	NC	540	551	-	ACCCCACAGGCT
MA0524.2	TFAP2C	8.30628	0.869156	NC	661	672	-	ACCCCACAGGCT
MA0524.2	TFAP2C	8.30628	0.869156	NC	780	791	-	ACCCCACAGGCT
MA0524.2	TFAP2C	8.30628	0.869156	NC	879	890	-	ACCCCACAGGCT
MA0524.2	TFAP2C	8.12335	0.866184	NC	1363	1374	-	TCCCTTCAGGGG
MA0524.2	TFAP2C	6.3846	0.837928	NC	540	551	+	AGCCTGTGGGGT
MA0524.2	TFAP2C	6.3846	0.837928	NC	661	672	+	AGCCTGTGGGGT
MA0524.2	TFAP2C	6.3846	0.837928	NC	780	791	+	AGCCTGTGGGGT
MA0524.2	TFAP2C	6.3846	0.837928	NC	879	890	+	AGCCTGTGGGGT
MA0524.2	TFAP2C	4.97163	0.814967	NC	1362	1373	-	CCCTTCAGGGGA
MA0524.2	TFAP2C	4.71543	0.810803	NC	582	593	-	ACCCCACAGACA
MA0524.2	TFAP2C	4.32593	0.804474	NC	1362	1373	+	TCCCCTGAAGGG
MA0524.2	TFAP2C	4.27406	0.803631	NC	1664	1675	-	AGCATCAGGCCA
MA0524.1	TFAP2C	4.00923	0.814657	NC	1662	1676	+	CCTGGCCTGATGCTA
MA0524.1	TFAP2C	3.97706	0.814253	NC	658	672	+	GAGAGCCTGTGGGGT
MA0524.1	TFAP2C	3.97706	0.814253	NC	876	890	+	GAGAGCCTGTGGGGT
MA0524.1	TFAP2C	3.80008	0.812032	NC	1554	1568	+	TTCTCTCCCAGGGAG
MA0524.1	TFAP2C	3.4868	0.808101	NC	1361	1375	+	GTCCCCTGAAGGGAA
MA0524.1	TFAP2C	3.26592	0.805329	NC	1671	1685	-	TTCTGCCCCTAGCAT
MA0524.1	TFAP2C	3.25346	0.805173	NC	537	551	+	GTGAGCCTGTGGGGT
MA0524.1	TFAP2C	3.25346	0.805173	NC	777	791	+	GTGAGCCTGTGGGGT
MA0524.1	TFAP2C	3.02667	0.802326	NC	1821	1835	+	CCAGGGCCCAGGCGG
MA0814.1	TFAP2C(var.2)	7.29789	0.864915	NC	540	550	-	CCCCACAGGCT
MA0814.1	TFAP2C(var.2)	7.29789	0.864915	NC	661	671	-	CCCCACAGGCT
MA0814.1	TFAP2C(var.2)	7.29789	0.864915	NC	780	790	-	CCCCACAGGCT
MA0814.1	TFAP2C(var.2)	7.29789	0.864915	NC	879	889	-	CCCCACAGGCT
MA0814.1	TFAP2C(var.2)	5.86659	0.84196	NC	1824	1834	+	GGGCCCAGGCG
MA0814.1	TFAP2C(var.2)	5.57098	0.837219	NC	1363	1373	+	CCCCTGAAGGG
MA0814.1	TFAP2C(var.2)	5.52556	0.836491	NC	540	550	+	AGCCTGTGGGG
MA0814.1	TFAP2C(var.2)	5.52556	0.836491	NC	661	671	+	AGCCTGTGGGG
MA0814.1	TFAP2C(var.2)	5.52556	0.836491	NC	780	790	+	AGCCTGTGGGG
MA0814.1	TFAP2C(var.2)	5.52556	0.836491	NC	879	889	+	AGCCTGTGGGG
MA0814.1	TFAP2C(var.2)	5.50318	0.836132	NC	1665	1675	+	GGCCTGATGCT
MA0814.1	TFAP2C(var.2)	4.94661	0.827205	NC	1665	1675	-	AGCATCAGGCC
MA0814.1	TFAP2C(var.2)	4.87143	0.826	NC	1672	1682	-	TGCCCCTAGCA
MA0814.1	TFAP2C(var.2)	4.803	0.824902	NC	1363	1373	-	CCCTTCAGGGG
MA0814.1	TFAP2C(var.2)	4.72954	0.823724	NC	1824	1834	-	CGCCTGGGCCC
MA0814.1	TFAP2C(var.2)	4.58857	0.821463	NC	1672	1682	+	TGCTAGGGGCA
MA0814.1	TFAP2C(var.2)	4.38904	0.818263	NC	1196	1206	-	AGTCTGAAGCA
MA0814.1	TFAP2C(var.2)	3.7753	0.80842	NC	1320	1330	-	CACCGTGGGCT
MA0814.1	TFAP2C(var.2)	3.63452	0.806162	NC	1320	1330	+	AGCCCACGGTG
MA0815.1	TFAP2C(var.3)	12.5816	0.910818	NC	1362	1374	+	TCCCCTGAAGGGA
MA0815.1	TFAP2C(var.3)	12.5535	0.910429	NC	1362	1374	-	TCCCTTCAGGGGA
MA0145.3	TFCP2	11.047	0.909073	NC	1737	1746	-	GAACCGGTCC
MA0145.3	TFCP2	10.3655	0.896252	NC	1846	1855	+	GAACCGGCTC
MA0145.3	TFCP2	9.9199	0.887871	NC	1737	1746	+	GGACCGGTTC
MA0145.3	TFCP2	8.84188	0.867592	NC	1846	1855	-	GAGCCGGTTC
MA0145.3	TFCP2	8.14854	0.85455	NC	340	349	+	ATACCGGCTT
MA0145.3	TFCP2	7.07342	0.834325	NC	340	349	-	AAGCCGGTAT
MA0145.3	TFCP2	6.63107	0.826004	NC	450	459	+	GAACCAGTGA
MA0145.3	TFCP2	5.40674	0.802974	NC	1100	1109	-	CCACTGGTTC
MA0145.3	TFCP2	5.40674	0.802974	NC	1152	1161	-	CCACTGGTTC
MA0831.2	TFE3	8.36283	0.890148	NC	1254	1261	+	CGTGTGAT
MA0831.1	TFE3	7.8793	0.875466	NC	567	576	-	ACCACATGCA
MA0831.2	TFE3	7.59833	0.873906	NC	569	576	+	CATGTGGT
MA0831.1	TFE3	6.9496	0.857829	NC	1875	1884	+	ACCACAGGAC
MA0831.1	TFE3	6.57068	0.85064	NC	1813	1822	+	AGCTCATGCC
MA0831.1	TFE3	6.35809	0.846607	NC	1252	1261	-	ATCACACGAA
MA0831.2	TFE3	5.27387	0.824522	NC	1815	1822	+	CTCATGCC
MA0831.1	TFE3	5.03588	0.821524	NC	320	329	+	TTCACCAGAC
MA0831.1	TFE3	4.52215	0.811778	NC	567	576	+	TGCATGTGGT
MA0831.2	TFE3	4.48107	0.807678	NC	1877	1884	+	CACAGGAC
MA0831.1	TFE3	4.45792	0.81056	NC	1813	1822	-	GGCATGAGCT
MA0831.2	TFE3	4.4315	0.806625	NC	265	272	-	GATGTGAC
MA0831.2	TFE3	4.1825	0.801335	NC	1935	1942	+	AATGTGAT
MA0831.1	TFE3	4.13793	0.804489	NC	1252	1261	+	TTCGTGTGAT
MA0831.1	TFE3	3.98167	0.801525	NC	1469	1478	+	AGCACCAGAA
MA0692.1	TFEB	7.4916	0.861064	NC	1875	1884	+	ACCACAGGAC
MA0692.1	TFEB	6.98228	0.852326	NC	567	576	-	ACCACATGCA
MA0692.1	TFEB	5.52849	0.827383	NC	1813	1822	+	AGCTCATGCC
MA0692.1	TFEB	4.19839	0.804562	NC	1252	1261	-	ATCACACGAA
MA0871.1	TFEC	7.8083	0.855779	NC	1875	1884	+	ACCACAGGAC
MA0871.1	TFEC	6.03392	0.812965	NC	1252	1261	-	ATCACACGAA
MA0597.1	THAP1	9.44442	0.956679	NC	1450	1458	-	CTGCCCAGA
MA0597.1	THAP1	8.58778	0.930461	NC	1675	1683	-	CTGCCCCTA
MA0597.1	THAP1	8.51616	0.92827	NC	1886	1894	+	CTGCCCACC
MA0597.1	THAP1	7.81836	0.906913	NC	1710	1718	-	CTTCCCAGA
MA0597.1	THAP1	7.62813	0.901091	NC	1856	1864	+	CTGCCAGTT
MA0597.1	THAP1	6.87408	0.878014	NC	1368	1376	-	CTTCCCTTC
MA0597.1	THAP1	6.72849	0.873558	NC	1539	1547	-	TTTCCAGGA
MA0597.1	THAP1	6.27212	0.859591	NC	242	250	-	CCGCCATCC
MA0597.1	THAP1	6.06651	0.853298	NC	1526	1534	-	TTGCCTGCA
MA0597.1	THAP1	5.95635	0.849927	NC	115	123	+	CTGCCACCT
MA0597.1	THAP1	5.21136	0.827127	NC	167	175	+	CTTCCCCTT
MA0597.1	THAP1	5.10963	0.824013	NC	518	526	-	CCACCCAAA
MA0597.1	THAP1	5.10963	0.824013	NC	639	647	-	CCACCCAAA
MA0597.1	THAP1	5.10963	0.824013	NC	758	766	-	CCACCCAAA
MA0597.1	THAP1	5.10963	0.824013	NC	857	865	-	CCACCCAAA
MA0597.1	THAP1	5.10963	0.824013	NC	926	934	-	CCACCCAAA
MA0597.1	THAP1	4.9461	0.819008	NC	162	170	+	TCTCCCTTC
MA0597.1	THAP1	4.78524	0.814085	NC	204	212	+	CTACCCAAC
MA0597.1	THAP1	4.73334	0.812497	NC	246	254	-	GAGCCCGCC
MA0597.1	THAP1	4.67601	0.810743	NC	1227	1235	-	CTGCCTGTC
MA0597.1	THAP1	4.66235	0.810324	NC	1902	1910	+	CCACCCCTA
MA0597.1	THAP1	4.6614	0.810295	NC	254	262	+	CTACCATTT
MA0597.1	THAP1	4.59074	0.808133	NC	1898	1906	+	CCACCCACC
MA0597.1	THAP1	4.37951	0.801668	NC	293	301	-	CTTCCATGG
MA0597.1	THAP1	4.33172	0.800205	NC	327	335	-	TAGCCAGTC
MA0525.1	TP63	7.36756	0.81412	NC	1846	1865	+	GAACCGGCTCCTGCCAGTTG
MA0525.1	TP63	7.15929	0.811731	NC	326	345	-	CGGTATGTTGTAGCCAGTCT
MA1123.1	TWIST1	7.9564	0.843549	NC	433	445	-	ACCACAGATGCAC
MA1123.1	TWIST1	7.9564	0.843549	NC	806	818	-	ACCACAGATGCAC
MA1123.1	TWIST1	7.9564	0.843549	NC	1023	1035	-	ACCACAGATGCAC
MA1123.1	TWIST1	7.9564	0.843549	NC	1083	1095	-	ACCACAGATGCAC
MA1123.1	TWIST1	7.9564	0.843549	NC	1135	1147	-	ACCACAGATGCAC
MA1123.1	TWIST1	7.75665	0.839623	NC	1856	1868	+	CTGCCAGTTGTCC
MA1123.1	TWIST1	7.29736	0.830594	NC	1754	1766	-	CTTACAGACGTTT
MA1123.1	TWIST1	7.02721	0.825284	NC	566	578	-	ACACCACATGCAC
MA1123.1	TWIST1	6.69109	0.818677	NC	1624	1636	+	TTTGCAGATCTTT
MA0633.1	Twist2	8.14671	0.868686	NC	567	576	-	ACCACATGCA
MA0633.1	Twist2	7.05987	0.846716	NC	567	576	+	TGCATGTGGT
MA0721.1	UNCX	7.20185	0.889922	NC	1944	1951	+	AAAATTAA
MA0721.1	UNCX	6.19105	0.860173	NC	1430	1437	-	CGAATTAT
MA0721.1	UNCX	6.14441	0.8588	NC	1944	1951	-	TTAATTTT
MA0721.1	UNCX	6.06194	0.856373	NC	70	77	+	ACAATCAA
MA0721.1	UNCX	6.02623	0.855322	NC	1918	1925	+	TCTATTAC
MA0721.1	UNCX	5.89154	0.851358	NC	122	129	-	AGAATTAG
MA0721.1	UNCX	5.88453	0.851152	NC	142	149	+	TCAATTTT
MA0721.1	UNCX	5.83549	0.849709	NC	1960	1967	-	CCAATTCC
MA0721.1	UNCX	5.5916	0.842531	NC	1514	1521	-	TTATTTAA
MA0721.1	UNCX	5.5916	0.842531	NC	1928	1935	+	TTATTTAA
MA0721.1	UNCX	5.39914	0.836866	NC	122	129	+	CTAATTCT
MA0721.1	UNCX	5.24633	0.832369	NC	1257	1264	-	ACAATCAC
[truncated: 345 more rows]
