# Supplementary material for: BCAT1 binds the RNA-binding protein ZNF423 to activate autophagy via the IRE1-XBP-1-RIDD axis in hypoxic PASMCs
Source: Cell Death Dis. 2020 Sep 16;11(9):764. doi: 10.1038/s41419-020-02930-y (PMC7494854; doi:10.1038/s41419-020-02930-y)
Supplement: Supplementary file 9 — Table 3-LASAGNA data [file 41419_2020_2930_MOESM9_ESM.xls]

## Sheet: LASAGNA
LASAGNA
Name	Sequence	Position(0-based)	Strand	Score	p-value	E-value
Mycn(MA0104.1)	CACATG	568	-	8.11	0.000525	1.05
NFE2L1::MafG(MA0089.1)	GATGAC	1403	+	9.17	0.000775	1.55
NFIC(MA0161.1)	CTGGCA	1818	-	8.68	0.0009	1.8
NFIC(MA0161.1)	CTGGCA	1856	-	8.68	0.0009	1.8
SOX10(MA0442.1)	CATTGT	1442	+	8.8	0.00055	1.1
SOX10(MA0442.1)	CATTCT	1571	-	6.27	0.000875	1.75
SPI1(MA0080.1)	CTGAAC	1802	+	7.19	0.000675	1.35
SPI1(MA0080.1)	CTGAAC	223	+	7.19	0.000675	1.35
SPI1(MA0080.1)	TGGAAC	1457	-	6.53	0.000725	1.45
YY1(MA0095.1)	GCCATC	242	-	8.52	0.00075	1.5
ZEB1(MA0103.1)	CACCTT	1238	+	7.52	0.000575	1.15
ZEB1(MA0103.1)	CACCTT	1745	+	7.52	0.000575	1.15
ZNF354C(MA0130.1)	GTCCAC	1870	+	8.61	0.0002	0.4
AP1(MA0099.2)	TGACTCA	261	-	11.48	0	0
AP1(MA0099.2)	TGAATCA	316	-	9.87	0.000125	0.249
AP1(MA0099.2)	TGACGCA	1405	+	8.6	0.0006	1.2
BRCA1(MA0133.1)	TCAAGTG	1312	-	6.15	0.0003	0.6
BRCA1(MA0133.1)	GCAACGG	1379	-	6.03	0.0008	1.6
NKX3-1(MA0124.1)	GCACTTA	1762	-	8.2	0.001	2
Nkx2-5(MA0063.1)	TCAAGTG	1312	-	8.93	0.0001	0.2
NFATC2(MA0152.1)	AGTTCCA	1456	+	8.45	0.000175	0.35
NFATC2(MA0152.1)	TTTTCCA	1541	-	8.4	0.000225	0.45
Nr2e3(MA0164.1)	CAAGCCT	1330	-	6.26	0.00085	1.7
Sox5(MA0087.1)	GAACAAT	1283	+	9.33	0.0001	0.2
Sox5(MA0087.1)	GAGCAAT	130	+	9.09	0.0001	0.2
SPI1(MA0080.2)	AGGAACC	8	+	7.86	0.001	2
USF1(MA0093.1)	CATGTGG	568	+	8.6	0.0008	1.6
Fos(MA0099.1)	GTGACTCA	261	-	12.72	2.5e-05	0.05
Fos(MA0099.1)	GTGAATCA	316	-	9.48	0.00035	0.7
Fos(MA0099.1)	GTGAGCCA	1037	+	9.45	0.0004	0.8
Fos(MA0099.1)	GTGAGCCA	820	+	9.45	0.0004	0.8
Fos(MA0099.1)	CTGATTCA	315	+	9.26	0.000425	0.85
Fos(MA0099.1)	CTGCGTCA	1405	-	7.84	0.000925	1.84
FOXD1(MA0031.1)	GTAAACAC	1298	-	10.33	0.0001	0.199
FOXD1(MA0031.1)	GTAAACGT	1751	+	6.62	0.000925	1.84
FOXO3(MA0157.1)	TGTAAACA	1299	-	11.73	0	0
Mafb(MA0117.1)	GCTGAATG	1305	-	8.37	0.000575	1.15
Myb(MA0100.1)	GTCAGTTG	208	-	8.05	0.000875	1.74
NR4A2(MA0160.1)	TAGGTCA	212	-	11.49	0.0003	0.6
NR4A2(MA0160.1)	AGGTCAG	211	-	11.32	0.00065	1.3
NR4A2(MA0160.1)	AGGTTAC	1642	+	10.8	0.0009	1.79
ELF5(MA0136.1)	AGCATCCTG	1534	+	9.08	0.00025	0.5
Nkx3-2(MA0122.1)	GTAAGTGCA	1761	+	8.84	0.000475	0.95
Nkx3-2(MA0122.1)	TCAAGTGCT	1310	-	8.36	0.0008	1.59
Sox17(MA0078.1)	GCTATTGTG	1384	+	8.65	0.000825	1.64
SOX9(MA0077.1)	ATACAATGG	1441	-	9.57	0.000225	0.45
SOX9(MA0077.1)	TAACCATGG	289	+	8.87	0.0004	0.8
SRY(MA0084.1)	GTGGACAAG	1867	-	8.09	0.0009	1.79
EBF1(MA0154.1)	CTCCCAGGGA	1557	+	10.53	0.000225	0.45
EBF1(MA0154.1)	CTCCCTGGGA	1558	-	9.54	0.000425	0.85
EBF1(MA0154.1)	CTTCAGGGGA	1361	-	9.53	0.00045	0.9
EBF1(MA0154.1)	TCTTTAGAGA	1631	+	9.06	0.000525	1.05
EBF1(MA0154.1)	CCTTCAGGGG	1362	-	8.44	0.00075	1.49
ELK1(MA0028.1)	TCCCCTGAAG	1361	+	8.43	0.00065	1.29
Hand1::Tcfe2a(MA0092.1)	GATCTGCAAA	1623	-	9.89	0.00035	0.7
Hand1::Tcfe2a(MA0092.1)	CAACTGGCAG	1855	-	9.2	0.000525	1.05
Hltf(MA0109.1)	AACCATGG	290	+	11.44	0.0001	0.199
Klf4(MA0039.2)	AGGGTGT	1295	+	10.55	0.000575	1.15
Klf4(MA0039.1)	TGAAGCAAGG	1240	-	6.23	0.00085	1.69
Myc(MA0147.1)	TGCATGTGGT	566	+	10.25	0.000225	0.45
Mycn(MA0104.2)	TGCATGTGGT	566	+	8.75	0.000575	1.15
MZF1_5-13(MA0057.1)	TTATGGGGAC	1730	+	8.99	0.0001	0.199
MZF1_5-13(MA0057.1)	CTAGGGGCAG	1673	+	8.02	0.000325	0.65
MZF1_5-13(MA0057.1)	CAATGCTCAA	1982	-	7.38	0.000675	1.34
MZF1_5-13(MA0057.1)	CTAGGGTTGC	1206	+	7.1	0.0009	1.79
REL(MA0101.1)	CGGACAAACC	375	-	8.22	0.000975	1.94
RORA_1(MA0071.1)	CCCTAGGTCA	212	-	9.23	0.000325	0.65
SP1(MA0079.1)	TGGGCAGGGT	1882	-	7.57	0.000325	0.65
SP1(MA0079.1)	CAGGCTCTCA	874	-	7.1	0.00055	1.1
SP1(MA0079.1)	CAGGCTCTCA	943	-	7.1	0.00055	1.1
SP1(MA0079.1)	CAGGCTCTCA	656	-	7.1	0.00055	1.1
SP1(MA0079.2)	CTCAGTTCAG	1802	-	6.1	0.000175	0.35
Stat3(MA0144.1)	ATCCTGGAAA	1537	+	9.98	0.000275	0.55
Stat3(MA0144.1)	TTCCAGGATG	1536	-	8.63	0.0004	0.8
Stat3(MA0144.1)	GTCTGGGAAG	1708	+	7.67	0.000525	1.05
Stat3(MA0144.1)	TGCTTGGAAT	1462	-	6.47	0.00085	1.69
WT1 I -KTS(T00900)	GTGTGTGCAT	1130	+	136.71	0.0008	1.59
WT1 I -KTS(T00900)	GTGTGTGCAT	428	+	136.71	0.0008	1.59
En1(MA0027.1)	TGGTAGAGCCC	248	-	8.54	0.000225	0.45
FOXA1(MA0148.1)	TGTTTACAT	1299	+	13.23	0	0
FOXA1(MA0148.1)	TGTTTGCTC	182	+	13.06	2.5e-05	0.05
Gata1(MA0035.2)	TTTGATAAGAA	347	-	8.32	0.00075	1.49
MYC::MAX(MA0059.1)	GTGCATGTGGT	565	+	9.35	0.000275	0.55
NFE2L2(MA0150.1)	ATGACGCAGCA	1404	+	13.56	2.5e-05	0.05
NFE2L2(MA0150.1)	TGACGCAGCA	1405	+	8.58	0.00065	1.29
RUNX1(MA0002.1)	AACCGAGGTAC	1791	+	8.33	0.00065	1.29
Spz1(MA0111.1)	ACGTTTGCAGA	1620	+	7.47	0.000975	1.94
TFIID(T00820)	GGGGCAGAAAT	1676	+	109.01	0.0006	1.19
Cebpa(MA0102.1)	TGAAGCAAGGTG	1238	-	8.43	0.000675	1.34
Foxa2(MA0047.1)	CCTTGTTTGCTC	179	+	10.53	7.5e-05	0.149
Foxa2(MA0047.1)	CCTTGTTTGTTT	75	-	8.31	0.000575	1.14
Foxa2(MA0047.1)	CCCCACTGGCTC	1039	-	8.24	0.0006	1.19
Foxa2(MA0047.1)	CCCCACTGGCTC	822	-	8.24	0.0006	1.19
Foxa2(MA0047.1)	ACATACCGGCTT	337	+	7.87	0.000725	1.44
Foxa2(MA0047.2)	TGTTTACAT	1299	+	14.92	0.0001	0.199
Foxd3(MA0041.1)	CCTTGTTTGCTC	179	+	9.36	0.000175	0.35
FOXI1(MA0042.1)	GGGTGTTTGTGT	547	+	7.68	0.0009	1.79
FOXI1(MA0042.1)	GGGTGTTTGTGT	787	+	7.68	0.0009	1.79
FOXI1(MA0042.1)	CCTTGTTTGTTT	75	-	7.66	0.0009	1.79
HNF1B(MA0153.1)	CCACTGGTTCAC	1097	-	9.89	0.00015	0.298
HNF1B(MA0153.1)	CCACTGGTTCAC	1149	-	9.89	0.00015	0.298
HNF1B(MA0153.1)	TCACTGGTTCAC	447	-	9.46	0.0003	0.6
HNF1B(MA0153.1)	TTAGTGTATGAC	103	+	9.29	0.000375	0.75
INSM1(MA0155.1)	TGCCAGGGCCCA	1818	+	9.23	0.000425	0.85
INSM1(MA0155.1)	TGCTAGGGGCAG	1671	+	8.15	0.0006	1.19
Myf(MA0055.1)	AAGGTGCTGCTG	1232	-	7.7	0.00045	0.9
Myf(MA0055.1)	AGGCAGCAGCA	1229	+	7.01	0.00075	1.49
PBX1(MA0070.1)	TGGTGAATCAGT	314	-	7.14	0.00095	1.89
TEAD1(MA0090.1)	AACATTTCACAG	1577	+	8.61	0.000375	0.75
TEAD1(MA0090.1)	CACATCCCAGGC	266	+	8.32	0.0004	0.8
ZEB (1124 AA)(T00625)	GTTCAGGTACCT	1796	-	154.3	0.0006	1.19
HNF4A(MA0114.1)	AGCTCTGAGTTCA	224	-	8.72	0.000375	0.75
LEF-1(T02905)	GCATCCTTTGAT	1771	-	74.66	2.5e-05	0.05
LEF-1(T02905)	GCATCCTTTGATA	1770	-	65.51	0.0002	0.4
LEF-1(T02905)	GCATCCTTTGA	1772	-	57.23	0.000975	1.94
HNF1A(MA0046.1)	GGTTATTGTTCATA	1280	-	7.9	0.00065	1.29
NR2F1(MA0017.1)	TGAACTCAGAGCTG	224	+	11.23	0.000225	0.45
Pax6(MA0069.1)	GTGAGGCTTGAGTT	1327	+	8.11	0.0007	1.39
Pax6(MA0069.1)	CTCAAGCCTCACCG	1325	-	7.68	0.00085	1.69
RORA_2(MA0072.1)	AGTCCCTAGGTCAG	211	-	7.54	0.000325	0.65
RORA_2(MA0072.1)	CATAACCTGGTCAC	1721	-	5.82	0.000725	1.44
RORA_2(MA0072.1)	CCTCACTGGTTCAC	447	-	5.67	0.000725	1.44
Tcfcp2l1 (MA0145.1)	GTTGTAGCCAG	328	-	14.7	0.000125	0.248
Tcfcp2l1 (MA0145.1)	AGCTCATGCCAG	1812	+	13.73	0.0004	0.8
Tcfcp2l1 (MA0145.1)	GTGTGAACCAG	445	+	12.97	0.000925	1.84
Tcfcp2l1 (MA0145.1)	GTGTGAACCAG	1147	+	12.97	0.000925	1.84
Tcfcp2l1 (MA0145.1)	GTGTGAACCAG	1095	+	12.97	0.000925	1.84
TLX1::NFIC(MA0119.1)	TAGCATCAGGCCAG	1662	-	7.88	0.000325	0.65
TLX1::NFIC(MA0119.1)	TGGCCTGATGCTAG	1663	+	6.12	0.0007	1.39
Zfx(MA0146.1)	CCCAGGCCTA	271	+	19.28	0.000125	0.248
Zfx(MA0146.1)	TCTAGGCCTG	273	-	18.04	0.000325	0.65
Zfx(MA0146.1)	TCCCAGGCCTA	270	+	17.94	0.00035	0.7
Pou5f1(MA0142.1)	CTTTGATATGCA	1766	-	20.87	0	0
Pou5f1(MA0142.1)	CTTTGATATGC	1767	-	20.14	0	0
Pou5f1(MA0142.1)	CTTTGATATGCAC	1765	-	17.85	5e-05	0.099
Pou5f1(MA0142.1)	CTTTGATATG	1768	-	16.45	0.000425	0.84
PPARG::RXRA(MA0065.2)	GCAAAGGTTT	94	+	13.63	0.0009	1.79
Sox2(MA0143.1)	CCTTTGATATGCA	1766	-	18.01	0	0
Sox2(MA0143.1)	CCTTTGATATGC	1767	-	17.74	2.5e-05	0.05
Sox2(MA0143.1)	CCTTTGATATG	1768	-	16.95	0.0001	0.199
Sox2(MA0143.1)	CCTTTGATATGCAC	1765	-	15.83	0.000575	1.14
Sox2(MA0143.1)	CCTTTGATAT	1769	-	15.74	0.0006	1.19
STAT1(MA0137.2)	TCCTGGAAAAG	1538	+	17.56	0	0
STAT1(MA0137.2)	CCTGGAAAAG	1539	+	15.45	0.0001	0.199
Zfp423(MA0116.1)	AGACTCTAGGGTTGC	1201	+	11.38	0	0
Zfp423(MA0116.1)	GACTCTAGGGTTGC	1202	+	6.06	0.000525	1.04
Zfp423(MA0116.1)	ATAACCCAGGGTGTT	1288	+	5.31	0.000625	1.24
NFYA(MA0060.1)	TCTCACCAATGTGCTG	1410	-	8.75	0.000325	0.65
NFYA(MA0060.1)	GTGAGCCAGTGGGGTG	820	+	6.31	0.0009	1.79
NFYA(MA0060.1)	GTGAGCCAGTGGGGTG	1037	+	6.31	0.0009	1.79
NFYA(MA0060.1)	GTGAACCAGTGAGGTG	447	+	5.87	0.001	1.99
AP-1(T00029)	AAAGATGACGCAGCAC	1400	+	180.51	0	0
AP-1(T00029)	TCTGGTGAATCAGTAC	312	-	179.67	0	0
AP-1(T00029)	GGATGTGACTCAAATG	257	-	172.8	0.000275	0.55
AP-1(T00029)	GGATGTGACTCAAA	259	-	172.74	0.000275	0.55
AP-1(T00029)	GGATGTGACTCAAAT	258	-	169.63	0.00065	1.29
AP-1(T00029)	AGCTCTGAGTTCAGTC	221	-	167.18	0.001	1.99
GR-beta(T01920)	CAGTACAAGATTTCCT	302	-	137.37	0.000825	1.64
GR-alpha(T00337)	CAGTACAAGATTTCCT	302	-	137.37	0.0004	0.79
NR1H2::RXRA(MA0115.1)	TCAGTCCCTAGGTCAGT	210	-	0.02	0.00045	0.89
ATF-2(T00167)	ACCATTTGAGTCACATC	255	+	142.19	0.0002	0.4
ATF-2(T00167)	CCATTTGAGTCACATC	256	+	129.8	0.0007	1.39
ATF-2(T00167)	CATTTGAGTCACATC	257	+	126.78	0.00085	1.69
ESR1(MA0112.1)	ACCGGTCCCCATAACCTG	1726	-	8.9	0.0004	0.79
ESR1(MA0112.1)	CGAGGTGGGCAGGGTCCT	1879	-	8.46	0.000525	1.04
ESR1(MA0112.1)	CAAGGTGAACCGGTCCCC	1734	-	8.16	0.000625	1.24
NR3C1(MA0113.1)	GAGGAAATCTTGTACTGA	301	+	11.39	0.000125	0.248
NR3C1(MA0113.1)	GGGAAGGGCCCGTTGCTA	1370	+	8.37	0.0008	1.59
CTF(T00174)	AGGGAAGGGCCCGTTGC	1369	+	163.01	0.0001	0.198
CTF(T00174)	AAGGGAAGGGCCCGTTGC	1368	+	149.82	0.000425	0.84
CTF(T00174)	GGGAAGGGCCCGTTGC	1370	+	144.8	0.000525	1.04
CTF(T00174)	GAAGGGCCCGTTGC	1372	+	136.89	0.000775	1.54
FOXJ2 (long isoform)(T04169)	CTGAATGTAAACACCCTG	1294	-	95.04	0.000175	0.35
RFX1(T01673)	ACACAATAGCAACG	1380	-	107.19	0.001	1.98
TGIF(T04076)	TGTCTGTTGTCACAG	1215	-	119.78	0.000625	1.24
TGIF(T04076)	TGTCTGTTGTCACAGC	1214	-	116.77	0.0008	1.59
CTCF(MA0139.1)	TGTCCACCA	1869	+	18.99	0.00045	0.89
REST(MA0138.1)	GAGGTGGGCAGGGTCCTGT	1877	-	6.32	0.000275	0.55
REST(MA0138.1)	CAACTGACCTAGGGACTGA	208	+	5.8	0.00035	0.69
REST(MA0138.1)	CTTCTCACCAATGTGCTGC	1409	-	4.59	0.0006	1.19
REST(MA0138.1)	GAGGTGGGCAGGGTCCTG	1878	-	4.14	0.00085	1.69
c-Myb(T00137)	AATTGATAAAATTGCTCT	129	-	60.04	0.000525	1.04
ESR1(MA0112.2)	GGTCCCCATAACCT	1727	-	18.66	0.000875	1.73
PPARG(MA0066.1)	CAAGGTGAACCGGTCCCCAT	1732	-	6.49	0.0005	0.99
znf143(MA0088.1)	GCTTTTCCAGGATGCTTTGC	1530	-	18.83	0	0
znf143(MA0088.1)	GCTTTTCCAGGATGCTTTG	1531	-	14.73	0	0
znf143(MA0088.1)	GCTTTTCCAGGATGCTTT	1532	-	9.24	0.000525	1.04
znf143(MA0088.1)	TCCTTCCCAGACTCCACACC	1700	-	8.03	0.000775	1.54
znf143(MA0088.1)	GATTCACCAGACTGGCTACA	317	+	7.74	0.000825	1.64
znf143(MA0088.1)	TCTCTCCCAGGGAGTATAGA	1554	+	7.5	0.00095	1.88
NF-AT1(T00550)	CAAGATTTCCTCCTTC	297	-	112.53	0.000525	1.04
REST(MA0138.2)	TTCAGTCCCTAGGTCAG	211	-	16.79	0.000125	0.248
REST(MA0138.2)	TTCAGTCCCTAGGTCA	212	-	15.87	0.00025	0.5
REST(MA0138.2)	AGCAGCACCTTG	1233	+	15.56	0.000325	0.64
REST(MA0138.2)	TTCAGTCCCTAGGTCAGT	210	-	15.54	0.000325	0.64
REST(MA0138.2)	TTCAGTCCCTAGGTCAGTT	209	-	15.53	0.000325	0.64
REST(MA0138.2)	CGCAGCACATTGGTGAG	1408	+	14.46	0.0007	1.39
REST(MA0138.2)	TTCAGTCCCTAGGTC	213	-	13.87	0.000825	1.63
REST(MA0138.2)	TTCAGTCCCTAGGTCAGTTG	208	-	13.78	0.000875	1.73
REST(MA0138.2)	TTCAGTCCCTAGG	215	-	13.6	0.000975	1.93
COUP-TF1(T00149)	GTCCCTAGGTCAGTTG	208	-	20.41	0.001	1.98
NF-IL6-2(T00581)	TAAAATTGCTCTAGAATTAGG	120	-	80.51	0.0006	1.19
RAR-beta(T00721)	AGGGCCCAGGCGGTGAAAGG	1822	+	157.2	0.000375	0.74
AP-2alphaA(T00035)	ACACACACCCCACAGACACACACA	575	-	170.31	0.000375	0.74
VDR(T00885)	CCACAGGCTCACACACCACAT	767	-	28.43	0.00065	1.29
VDR(T00885)	CCACAGGCTCACACACCACAT	527	-	28.43	0.00065	1.29
VDR(T00885)	CCACAGGCTCACACACCACATA	526	-	28.14	0.0009	1.78
VDR(T00885)	CCACAGGCTCACACACCACATA	766	-	28.14	0.0009	1.78
WT1 I(T01840)	TGTGTGTGAGTGTGTGTGTGTGTG	733	+	384.26	0	0
WT1 I(T01840)	TGTGTGTGTGTGTGTGTGTGCAT	1117	+	369.9	0	0
WT1 I(T01840)	TGTGTGTGTGTGTGTGTGTGCAT	415	+	369.9	0	0
WT1 I(T01840)	TGTGTGTGTGTGTGTGTGTGTGTG	899	+	369.79	0	0
WT1 I(T01840)	TGTGTGTGTGTGTGTGTGTGTGTG	897	+	369.79	0	0
WT1 I(T01840)	TGTGTGTGTGTGTGTGTGTGTGTG	895	+	369.79	0	0
WT1 I(T01840)	TGTGTGTGTGTGTGTGTGTGTGTG	409	+	369.79	0	0
WT1 I(T01840)	TGTGTGTGTGTGTGTGTGTGTGTG	893	+	369.79	0	0
WT1 I(T01840)	TGTGTGTGTGTGTGTGTGTGTGTG	411	+	369.79	0	0
WT1 I(T01840)	TGTGTGTGTGTGTGTGTGTGTGTG	891	+	369.79	0	0
WT1 I(T01840)	TGTGTGTGTGTGTGTGTGTGTGTG	889	+	369.79	0	0
WT1 I(T01840)	TGTGTGTGTGTGTGTGTGTGTGTG	901	+	369.79	0	0
WT1 I(T01840)	TGTGTGTGTGTGTGTGTGTGTGTG	407	+	369.79	0	0
WT1 I(T01840)	TGTGTGTGTGTGTGTGTGTGTGTG	1053	+	369.79	0	0
WT1 I(T01840)	TGTGTGTGTGTGTGTGTGTGTGTG	1111	+	369.79	0	0
WT1 I(T01840)	TGTGTGTGTGTGTGTGTGTGTGTG	1051	+	369.79	0	0
WT1 I(T01840)	TGTGTGTGTGTGTGTGTGTGTGTG	1113	+	369.79	0	0
WT1 I(T01840)	TATGTGTGTGTGTGAGTGTGTGTG	993	+	367.22	0	0
WT1 I(T01840)	TGTGTGTGAGTGTGTGTGTGTGT	616	+	363.23	0	0
WT1 I(T01840)	GTGTGTGAGTGTGTGTGTGTGTG	734	+	354.07	0	0
WT1 I(T01840)	TGTGTGTGAGTGTGAGTGAGTGTG	694	+	352.48	0	0
WT1 I(T01840)	TGTGTGTGTGTGTGTGTTTGTGTG	1061	+	348.84	0	0
WT1 I(T01840)	TGTGTGTGTGTGTGTGTGTGTGT	834	+	348.76	0	0
WT1 I(T01840)	TGTGTGTGTGTGTGTGTGTGTGT	1055	+	348.76	0	0
WT1 I(T01840)	TGTGTGTGTGTGTGTGTGTGTGT	903	+	348.76	0	0
WT1 I(T01840)	TGTGTGTGTGTGTGTGTGTGTTTG	1057	+	342.79	0	0
WT1 I(T01840)	TGTGTGTGTGTGTGTGTGTGTTTG	905	+	342.79	0	0
WT1 I(T01840)	TGTGTGTGTGTGTGTGTGTGTTTG	836	+	342.79	0	0
WT1 I(T01840)	TGTGTGTGTGTGTGTGTGAGTATG	592	+	341.07	0	0
WT1 I(T01840)	GTGTGTGTGTGTGTGTGTGTGTG	1114	+	339.6	0	0
WT1 I(T01840)	GTGTGTGTGTGTGTGTGTGTGTG	412	+	339.6	0	0
WT1 I(T01840)	AGTATGTGTGTGTGAGTGTGTGTG	610	+	338.84	0	0
WT1 I(T01840)	GGTGTGTGTGTGTGTGTGTGTGTG	1049	+	336.08	0	0
WT1 I(T01840)	GGTGTGTGTGTGTGTGTGTGTGTG	405	+	336.08	0	0
WT1 I(T01840)	GGTGTGTGTGTGTGTGTGTGTGTG	1109	+	336.08	0	0
WT1 I(T01840)	GGTGTGTGTGTGTGTGTGTGTGTG	832	+	336.08	0	0
WT1 I(T01840)	GGTGTGTGTGTGTGTGTGTGTGTG	887	+	336.08	0	0
WT1 I(T01840)	ATGTGTGTGTGTGAGTGTGTGTG	994	+	335.72	0	0
WT1 I(T01840)	TATGTGTGTGTGAGTGTGTGTGTG	612	+	335.26	0	0
WT1 I(T01840)	TTGGTGTGTGTGTGTGTGTGTGTG	403	+	332.26	0	0
WT1 I(T01840)	TGTGTGTGTTTGTGTGTGTGGTGT	1163	+	331.13	0	0
WT1 I(T01840)	TGTGTGAGTGTGTGTGTGTGTG	735	+	330.89	0	0
WT1 I(T01840)	GTGTGTGAGTGTGTGTGTGTGTT	617	+	329.36	0	0
WT1 I(T01840)	TGTGTGTGTATGTGTGTGTGTGTG	491	+	328.76	0	0
WT1 I(T01840)	TGTATGTGTGTGTGTGTGTGTTTG	497	+	325.04	0	0
WT1 I(T01840)	GTGTGTGAGTGTGAGTGAGTGTG	695	+	322.29	0	0
WT1 I(T01840)	TGTGTGTGTGTGTGTGTTTGGGTG	840	+	322.29	0	0
WT1 I(T01840)	TGTGTGTGTGTGTGTGTTTGGGTG	909	+	322.29	0	0
WT1 I(T01840)	TGTGTGTGTGTGTGTGTTTGGGTG	501	+	322.29	0	0
WT1 I(T01840)	GTGTGTGTGTGTGTGTGTGCATC	1118	+	321.38	0	0
WT1 I(T01840)	GTGTGTGTGTGTGTGTGTGCATC	416	+	321.38	0	0
WT1 I(T01840)	GTATGTGTGTGTGAGTGTGTGTG	611	+	318.85	0	0
WT1 I(T01840)	GGGTGTGTGTGTGTGTGTGTGTG	1048	+	318.77	0	0
WT1 I(T01840)	GGGTGTGTGTGTGTGTGTGTGTG	1108	+	318.77	0	0
WT1 I(T01840)	GGGTGTGTGTGTGTGTGTGTGTG	886	+	318.77	0	0
WT1 I(T01840)	GGGTGTGTGTGTGTGTGTGTGTG	831	+	318.77	0	0
WT1 I(T01840)	GTGTGTGTGTGTGTGTTTGTGTG	1062	+	318.65	0	0
WT1 I(T01840)	GGGGTGTGTGTGTGTGTGTGTGTG	1107	+	315.25	0	0
WT1 I(T01840)	GGGGTGTGTGTGTGTGTGTGTGTG	830	+	315.25	0	0
WT1 I(T01840)	GGGGTGTGTGTGTGTGTGTGTGTG	1047	+	315.25	0	0
WT1 I(T01840)	GGGGTGTGTGTGTGTGTGTGTGTG	885	+	315.25	0	0
WT1 I(T01840)	TGTGTGTGAGTGTGTGTGTTTGTG	999	+	315	0	0
WT1 I(T01840)	GTGTGTGTGTGTGTGTGTGTTTG	906	+	312.6	0	0
WT1 I(T01840)	GTGTGTGTGTGTGTGTGTGTTTG	1058	+	312.6	0	0
WT1 I(T01840)	GTGTGTGTGTGTGTGTGTGTTTG	837	+	312.6	0	0
WT1 I(T01840)	TGTGTGTGTGTGTTTGTGTGCAT	1065	+	312.2	0	0
WT1 I(T01840)	GTGTGTGTGTGTGTGTGAGTATG	593	+	310.88	0	0
WT1 I(T01840)	GTGTGTGTGTGTGTGTGAGTATG	974	+	310.88	0	0
WT1 I(T01840)	TGTGTGTGAGTATGTGTGTGTGTG	983	+	310.61	0	0
WT1 I(T01840)	GTGTGAGTGTGTGTGTGTGTG	736	+	308.22	0	0
WT1 I(T01840)	GGTGTGTGTGTGTGTGTGAGTATG	973	+	307.36	0	0
WT1 I(T01840)	TGTGTATGTGTGTGTGTGTGTGT	495	+	307.14	0	0
WT1 I(T01840)	TGTGTGAGTGTGTGTGTGTGTT	618	+	306.18	0	0
WT1 I(T01840)	TGTGTGTGTGTGAGTGTGTGTG	995	+	306.06	0	0
WT1 I(T01840)	TGTGTGAGTGTGTGTGTTTGTGTG	1001	+	305.03	0	0
WT1 I(T01840)	TGTGTGTATGTGTGTGTGTGTGTG	493	+	304.49	0	0
WT1 I(T01840)	TGTGTGTGTGTGTGAGTGTGAGTG	688	+	304.1	0	0
WT1 I(T01840)	GTATGTGTGTGTGTGTGTGTTTG	498	+	302.21	0	0
WT1 I(T01840)	AGTGTGTGTGTGTGTGTTTGGGTG	741	+	301.83	0	0
WT1 I(T01840)	GTGTGTGTTTGTGTGTGTGGTGT	1164	+	300.93	0	0
WT1 I(T01840)	TGTGTGAGTGTGAGTGAGTGTG	696	+	299.11	0	0
WT1 I(T01840)	GTGTGTGTATGTGTGTGTGTGTG	492	+	298.56	0	0
WT1 I(T01840)	TGTGTGTGTGTATGTGTGTGTGTG	489	+	298.31	0	0
WT1 I(T01840)	TGTGTGTGTGTGTGTGTGCATC	1119	+	298.2	0	0
WT1 I(T01840)	TGTGTGTGTGTGTGTGTGCATC	417	+	298.2	0	0
WT1 I(T01840)	TGTGTGTGTGTGTATGTGTGTGTG	487	+	297.26	0	0
WT1 I(T01840)	TGTGTGTGTGTGTGTATGTGTGTG	485	+	295.51	0	0
WT1 I(T01840)	TGTGTGTGTGTGTGTTTGTGTG	1063	+	295.47	0	0
WT1 I(T01840)	TGTGAGTGTGTGTGTGTGTG	737	+	293.79	0	0
WT1 I(T01840)	GTGTGTGTGTGTGTGTTTGGGTG	841	+	292.09	0	0
WT1 I(T01840)	GTGTGTGTGTGTGTGTTTGGGTG	742	+	292.09	0	0
WT1 I(T01840)	GTGTGTGTGTGTGTGTTTGGGTG	910	+	292.09	0	0
WT1 I(T01840)	GTGTGTGTGTGTGTGTTTGGGTG	502	+	292.09	0	0
WT1 I(T01840)	TGTGAGTGAGTGTGTGTGTGTTTG	704	+	291.63	0	0
WT1 I(T01840)	TGTGTGTGTGTGTGAGTATGTGTG	977	+	291.38	0	0
WT1 I(T01840)	TGTGTGTGTGTGTGAGTATGTGTG	596	+	291.38	0	0
WT1 I(T01840)	TGAGTGTGAGTGAGTGTGTGTGTG	700	+	291.22	0	0
WT1 I(T01840)	TGTGTGTGTGTGTGTGAGTATG	594	+	287.7	0	0
WT1 I(T01840)	TGTGTGTGTGTGTGTGAGTATG	975	+	287.7	0	0
WT1 I(T01840)	GTGAGTGTGTGTGTGTGTG	738	+	286.25	0	0
WT1 I(T01840)	GTGTGTGAGTGTGTGTGTTTGTG	1000	+	284.81	0	0
WT1 I(T01840)	TGGTGTGTGTGTGTGTGAGTGTG	685	+	284.51	0	0
WT1 I(T01840)	GTGTGAGTGTGTGTGTGTGTT	619	+	283.51	0	0
WT1 I(T01840)	GTGTGTGTGTGAGTGTGTGTG	996	+	283.39	0	0
WT1 I(T01840)	GTGTGTGAGTATGTGTGTGTGTG	984	+	280.42	0	0
WT1 I(T01840)	GGTGTGTGTGTGTGTGTGTG	590	+	278.13	0	0
WT1 I(T01840)	TGTGTGTTTGTGTGTGTGGTGT	1165	+	277.75	0	0
WT1 I(T01840)	TGTGTGTGTGAGTGTGTGTGTTTG	997	+	277.09	0	0
WT1 I(T01840)	GTGTGAGTGTGAGTGAGTGTG	697	+	276.44	0	0
WT1 I(T01840)	GTGTGTGTGTGTGTGTGCATC	418	+	275.53	0	0
WT1 I(T01840)	GTGTGTGTGTGTGTGTGCATC	1120	+	275.53	0	0
WT1 I(T01840)	GTGTGAGTGTGTGTGTTTGTGTG	1002	+	274.84	0	0
WT1 I(T01840)	GTGTGTGTGTGTGAGTGTGAGTG	689	+	273.91	0	0
WT1 I(T01840)	TGAGTGTGTGTGTGTGTTTGGGTG	622	+	273.73	0	0
WT1 I(T01840)	TGAGTGTGTGTGTGTGTG	739	+	273.6	0	0
WT1 I(T01840)	ATGGTGTGTGTGTGTGTGTATGTG	481	+	272.84	0	0
WT1 I(T01840)	TGTGAGTGTGTGTGTGTGTT	620	+	269.08	0	0
WT1 I(T01840)	GTGAGTGAGTGTGTGTGTGTTTG	705	+	268.93	0	0
WT1 I(T01840)	TGTGTGTGTGTGTGTTTGGGTG	743	+	268.91	0	0
WT1 I(T01840)	TGTGTGTGTGTGTGTTTGGGTG	842	+	268.91	0	0
WT1 I(T01840)	TGTGTGTGTGTGTGTTTGGGTG	911	+	268.91	0	0
WT1 I(T01840)	TGTGTGTGTGTGTGTTTGGGTG	503	+	268.91	0	0
WT1 I(T01840)	GAGTGTGAGTGAGTGTGTGTGTG	701	+	268.52	0	0
WT1 I(T01840)	GGTGTGTGTGTGTGTGTATGTGTG	483	+	268.2	0	0
WT1 I(T01840)	TGTGTGTGAGTATGTGTGTGTGAG	602	+	267.1	0	0
WT1 I(T01840)	GTGTGTGTGTGTTTGTGTGCATC	1066	+	263.69	0	0
WT1 I(T01840)	TGAGTGTGTGTGTTTGTGTGCAT	1005	+	263.64	0	0
WT1 I(T01840)	AGTGAGTGTGTGTGTGTTTGTGTG	708	+	263.33	0	0
WT1 I(T01840)	AGTGTGTGTGTGTTTGTGTGGTGT	712	+	263.19	0	0
WT1 I(T01840)	TGTGAGTGTGAGTGAGTGTG	698	+	262.01	0	0
WT1 I(T01840)	TGGGGTGTGTGTGTGTGTGTGTG	587	+	261.92	0	0
WT1 I(T01840)	GGGGTGTGTGTGTGTGTGTGT	588	+	261.9	0	0
WT1 I(T01840)	GTGAGTGTGTGTGTGTTTGTGTG	709	+	261.68	0	0
WT1 I(T01840)	GTGTGTGTGTGTGAGTATGTGTG	597	+	261.18	0	0
WT1 I(T01840)	GTGTGTGTGTGTGAGTATGTGTG	978	+	261.18	0	0
WT1 I(T01840)	TGTGTGTGTGTGTGTGCATC	1121	+	261.1	0	0
WT1 I(T01840)	TGTGTGTGTGTGTGTGCATC	419	+	261.1	0	0
WT1 I(T01840)	TGTGTGAGTATGTGTGTGTGTG	985	+	257.24	0	0
WT1 I(T01840)	TGTGTGTGTGTGTTTGGGTGGT	626	+	255.71	0	0
WT1 I(T01840)	GTGTGTTTGTGTGTGTGGTGT	1166	+	255.08	0	0
WT1 I(T01840)	GTGGTGTGTGTGTGTGTGTG	971	+	254.87	0	0
WT1 I(T01840)	TGTGTGTGTGTGAGTATGTGTGTG	979	+	254.02	0	0
WT1 I(T01840)	TGTGTGTGTGTGAGTATGTGTGTG	598	+	254.02	0	0
WT1 I(T01840)	GTGTGTGTGTGTTTGTGTGGTGT	713	+	253.46	2.5e-05	0.049
WT1 I(T01840)	TGAGTGAGTGTGTGTGTGTTTG	706	+	252.52	2.5e-05	0.049
WT1 I(T01840)	TGTGAGTGTGTGTGTTTGTGTG	1003	+	251.65	5e-05	0.099
WT1 I(T01840)	GTGTGTGTGTGTGTGCATC	420	+	249	7.5e-05	0.148
WT1 I(T01840)	GTGTGTGTGTGTGTGCATC	1122	+	249	7.5e-05	0.148
WT1 I(T01840)	TGTGTGTGTGTGTTTGGGTGGTAT	745	+	248.05	7.5e-05	0.148
WT1 I(T01840)	TGTGTGTGTGTGTTTGGGTGGTAT	844	+	248.05	7.5e-05	0.148
WT1 I(T01840)	TGTGTGTGTGTGTTTGGGTGGTAT	913	+	248.05	7.5e-05	0.148
WT1 I(T01840)	TGTGTGTGTGTGTTTGGGTGGTAT	505	+	248.05	7.5e-05	0.148
WT1 I(T01840)	TGAGTGTGTGTGTGTTTG	710	+	246.61	7.5e-05	0.148
WT1 I(T01840)	GTGTGTGTGTGTGTTTGGGTG	912	+	246.24	7.5e-05	0.148
WT1 I(T01840)	GTGTGTGTGTGTGTTTGGGTG	744	+	246.24	7.5e-05	0.148
WT1 I(T01840)	GTGTGTGTGTGTGTTTGGGTG	843	+	246.24	7.5e-05	0.148
WT1 I(T01840)	GTGTGTGTGTGTGTTTGGGTG	625	+	246.24	7.5e-05	0.148
WT1 I(T01840)	GTGTGTGTGTGTGTTTGGGTG	504	+	246.24	7.5e-05	0.148
WT1 I(T01840)	TGTGTGGTATGGTGTGTGTGTGTG	473	+	243.03	0.00015	0.297
WT1 I(T01840)	GAGTGTGTGTGTTTGTGTG	1006	+	242.4	0.00015	0.297
WT1 I(T01840)	TGTGTTTGTGTGTGTGGTGT	1167	+	240.65	0.00015	0.297
WT1 I(T01840)	TGTGTGTGTGTTTGTGTGCATC	1067	+	240.5	0.00015	0.297
WT1 I(T01840)	AGTGTGTGTGTTTGTGTG	1007	+	238.7	0.00015	0.297
WT1 I(T01840)	TGTGTGTGTGTGTGCATC	1123	+	237.52	0.00015	0.297
WT1 I(T01840)	TGTGTGTGTGTGTGCATC	421	+	237.52	0.00015	0.297
WT1 I(T01840)	GTGTGTGAGTATGTGTGTGTGAG	603	+	236.91	0.000175	0.35
WT1 I(T01840)	GTGTTTGTGTGTTTGTGTG	549	+	236.05	0.000175	0.35
WT1 I(T01840)	GTGTTTGTGTGTTTGTGTG	789	+	236.05	0.000175	0.35
WT1 I(T01840)	TGTGTGTGTGTTTGTGTG	714	+	234.79	0.0002	0.4
WT1 I(T01840)	GTGTGAGTATGTGTGTGTGTG	986	+	234.57	0.0002	0.4
WT1 I(T01840)	GGGTGTGTGTGTTTGTGTGGTGT	668	+	232.63	0.000225	0.45
WT1 I(T01840)	TGGGGTGTTTGTGTGTTTGTGTG	785	+	230.75	0.00025	0.49
WT1 I(T01840)	TGGGGTGTTTGTGTGTTTGTGTG	545	+	230.75	0.00025	0.49
WT1 I(T01840)	TGGTGTGTGTGTTTGTGTGGTGT	955	+	230.2	0.000275	0.54
WT1 I(T01840)	TGTGTGTGTTTGTGTGTG	461	+	229.57	0.0003	0.59
WT1 I(T01840)	GGGGTGTGTGTGTTTGTGTGGTGT	667	+	229.11	0.000325	0.64
WT1 I(T01840)	GTGTTTGTGTGTGTGGTGT	1168	+	228.55	0.000375	0.74
WT1 I(T01840)	TGTGTGAGTATGTGTGTGTGAGTG	604	+	228.44	0.000375	0.74
WT1 I(T01840)	GTGGTGTGTGTGTGTGTGAGT	684	+	227.52	0.0004	0.79
WT1 I(T01840)	GTGGGGTGTTTGTGTGTTTGTGTG	784	+	227.23	0.0004	0.79
WT1 I(T01840)	GTGGGGTGTTTGTGTGTTTGTGTG	544	+	227.23	0.0004	0.79
WT1 I(T01840)	GTGGTGTGTGTGTTTGTGTGGTGT	954	+	226.68	0.0004	0.79
WT1 I(T01840)	AGGTGTGTGTGTTTGTGTGTGGT	458	+	225.63	0.00045	0.89
WT1 I(T01840)	GTGTGTGTGTGTGCATC	1124	+	225.38	0.000475	0.94
WT1 I(T01840)	GTGTGTGTGTGTGCATC	422	+	225.38	0.000475	0.94
WT1 I(T01840)	TGTGTGTGTTTGTGTGGT	958	+	224.55	0.0005	0.99
WT1 I(T01840)	TGTGTGTGTTTGTGTGGT	671	+	224.55	0.0005	0.99
WT1 I(T01840)	GGGGTGTTTGTGTGTTTGTGTG	786	+	222.7	0.000675	1.34
WT1 I(T01840)	GGGGTGTTTGTGTGTTTGTGTG	546	+	222.7	0.000675	1.34
WT1 I(T01840)	GTGTGTGTGTTTGTGTG	715	+	222.65	0.000675	1.34
WT1 I(T01840)	GTGTGTGTGTTTGTGTG	1068	+	222.65	0.000675	1.34
WT1 I(T01840)	GTGTGTGTGTTTGTGTG	460	+	222.65	0.000675	1.34
WT1 I(T01840)	GTGTGTGTGTTTGTGTG	670	+	222.65	0.000675	1.34
WT1 I(T01840)	GTGTGTGTGTTTGTGTG	1008	+	222.65	0.000675	1.34
WT1 I(T01840)	GTGTGTGTGTTTGTGTG	957	+	222.65	0.000675	1.34
WT1 I(T01840)	GAGGTGTGTGTGTTTGTGTGTGGT	457	+	222.11	0.000675	1.34
WT1 I(T01840)	TGTTTGTGTGTTTGTGTG	550	+	220.92	0.00075	1.48
WT1 I(T01840)	TGTTTGTGTGTTTGTGTG	790	+	220.92	0.00075	1.48
WT1 I(T01840)	GGGTGTTTGTGTGTTTGTGTG	547	+	219.87	0.00075	1.48
WT1 I(T01840)	GGGTGTTTGTGTGTTTGTGTG	787	+	219.87	0.00075	1.48
WT1 I(T01840)	GTGTGTGTGTGTTTGGGTG	914	+	219.71	0.000775	1.53
WT1 I(T01840)	GTGTGTGTGTGTTTGGGTG	746	+	219.71	0.000775	1.53
WT1 I(T01840)	GTGTGTGTGTGTTTGGGTG	627	+	219.71	0.000775	1.53
WT1 I(T01840)	GTGTGTGTGTGTTTGGGTG	506	+	219.71	0.000775	1.53
WT1 I(T01840)	GTGTGTGTGTGTTTGGGTG	845	+	219.71	0.000775	1.53
WT1 I(T01840)	GGTGTTTGTGTGTTTGTGTGCATG	548	+	219.66	0.000775	1.53
WT1 I(T01840)	GTGGTGTGTGTGAGTGTGTGT	729	+	217.15	0.00085	1.68
WT1 I(T01840)	GGTGTGTGTGTTTGTGTGGTGT	956	+	216.23	0.000875	1.73
WT1 I(T01840)	GGTGTGTGTGTTTGTGTGGTGT	669	+	216.23	0.000875	1.73
WT1 I(T01840)	GTGTGTGTGTGCATC	1126	+	214.01	0.001	1.98
WT1 I(T01840)	GTGTGTGTGTGCATC	424	+	214.01	0.001	1.98
COUP-TF2(T00045)	CCAGGCGGTGAAAGGAGAGA	1827	+	62.01	0.000125	0.247
COUP-TF2(T00045)	TGACCTAGGGACTGAAC	212	+	54.82	0.001	1.98
Pax4(MA0068.1)	GAAAGGTTACAGTCAGTGGGAGCCTGGCCT	1639	+	8.58	0.00035	0.69
Pax4(MA0068.1)	AAATGGTAGAGCCCGCCATCCACCCAGCTC	232	-	7.73	0.00085	1.68
Smad3(T04096)	AGGGGCAGAAATGCAGCCACG	1675	+	203.64	0.001	1.97
Sox9(T01853)	GGGTCCTGTGGTGGACAAGGACAACTGGCAG	1855	-	-4.76	0.000625	1.22
Sox9(T01853)	GGGTCCTGTGGTGGACAAGGACAACTGGCAGG	1854	-	-21.16	0.0007	1.37
Sox9(T01853)	GGGTCCTGTGGTGGACAAGGACAACTGGCAGGAGCCGG	1848	-	-26.24	0.00095	1.86
Sox9(T01853)	GGGTCCTGTGGTGGACAAGGACAACTGGCA	1856	-	-27.89	0.001	1.95
